# Supplementary material for: Efficient electron transmission in covalent organic framework nanosheets for highly active electrocatalytic carbon dioxide reduction
Source: Nat Commun. 2020 Jan 24;11:497. doi: 10.1038/s41467-019-14237-4 (PMC6981265; doi:10.1038/s41467-019-14237-4)
Supplement: Supplementary file 3 — Source Data [file 41467_2019_14237_MOESM3_ESM.xlsx]

## Sheet: Fig. 1b
PXRD patterns of M-TTCOFs
simulated			H2-TTCOF			Ni-TTCOF			Co-TTCOF
2 Theta (deg)	Intensity (a.u.)		2 Theta (deg)	Intensity (a.u.)		2 Theta (deg)	Intensity (a.u.)		2 Theta (deg)	Intensity (a.u.)
4	0.02434		3.8	0.3159		3.8	0.1409		3.8	0.12964
4.02	0.03543		3.81	0.33084		3.81	0.14254		3.81	0.1301
4.04	0.04691		3.82	0.35912		3.82	0.14181		3.82	0.13984
4.06	0.04973		3.83	0.35752		3.83	0.14227		3.83	0.13033
4.08	0.0408		3.84	0.32124		3.84	0.14193		3.84	0.13544
4.1	0.02907		3.85	0.33991		3.85	0.14123		3.85	0.14123
4.12	0.02016		3.86	0.34845		3.86	0.14081		3.86	0.15005
4.14	0.01452		3.87	0.35326		3.87	0.14075		3.87	0.14773
4.16	0.01123		3.88	0.33938		3.88	0.14199		3.88	0.13706
4.18	0.00935		3.89	0.32978		3.89	0.14319		3.89	0.13033
4.2	0.00825		3.9	0.36073		3.9	0.14519		3.9	0.14448
4.22	0.0076		3.91	0.34632		3.91	0.14508		3.91	0.1243
4.24	0.00722		3.92	0.34632		3.92	0.14419		3.92	0.13822
4.26	0.00702		3.93	0.34472		3.93	0.14434		3.93	0.13799
4.28	0.00681		3.94	0.33885		3.94	0.14324		3.94	0.14031
4.3	0.00686		3.95	0.35592		3.95	0.14247		3.95	0.13544
4.32	0.007		3.96	0.34845		3.96	0.14485		3.96	0.14031
4.34	0.00722		3.97	0.36393		3.97	0.14653		3.97	0.14355
4.36	0.00751		3.98	0.36339		3.98	0.14803		3.98	0.14007
4.38	0.00787		3.99	0.34152		3.99	0.14973		3.99	0.1519
4.4	0.00831		4	0.35432		4	0.14708		4	0.13961
4.42	0.00883		4.01	0.35539		4.01	0.14534		4.01	0.14031
4.44	0.00943		4.02	0.37673		4.02	0.14404		4.02	0.14981
4.46	0.01014		4.03	0.35912		4.03	0.14309		4.03	0.15167
4.48	0.01095		4.04	0.34578		4.04	0.14063		4.04	0.14726
4.5	0.0119		4.05	0.3698		4.05	0.14183		4.05	0.1519
4.52	0.013		4.06	0.36446		4.06	0.14331		4.06	0.12801
4.54	0.01428		4.07	0.33885		4.07	0.1446		4.07	0.14332
4.56	0.01579		4.08	0.36499		4.08	0.14513		4.08	0.14077
4.58	0.01757		4.09	0.35966		4.09	0.14573		4.09	0.14518
4.6	0.01968		4.1	0.34365		4.1	0.14703		4.1	0.13265
4.62	0.02222		4.11	0.34418		4.11	0.14942		4.11	0.14865
4.64	0.0253		4.12	0.34899		4.12	0.15173		4.12	0.14402
4.66	0.02908		4.13	0.34418		4.13	0.15224		4.13	0.14193
4.68	0.03379		4.14	0.35646		4.14	0.15065		4.14	0.14842
4.7	0.03974		4.15	0.33565		4.15	0.15284		4.15	0.15492
4.72	0.0474		4.16	0.38207		4.16	0.15205		4.16	0.14286
4.74	0.05748		4.17	0.36393		4.17	0.15302		4.17	0.14657
4.76	0.07113		4.18	0.36179		4.18	0.15424		4.18	0.15677
4.78	0.09039		4.19	0.37567		4.19	0.15416		4.19	0.15237
4.8	0.11924		4.2	0.36499		4.2	0.15714		4.2	0.14471
4.82	0.16557		4.21	0.34525		4.21	0.15878		4.21	0.14494
4.84	0.24346		4.22	0.37407		4.22	0.15858		4.22	0.15213
4.86	0.37324		4.23	0.37033		4.23	0.15814		4.23	0.13845
4.88	0.57353		4.24	0.37994		4.24	0.15682		4.24	0.14425
4.9	0.82741		4.25	0.38954		4.25	0.15833		4.25	0.1577
4.92	1		4.26	0.34258		4.26	0.15813		4.26	0.16048
4.94	0.91335		4.27	0.3666		4.27	0.15786		4.27	0.15237
4.96	0.66552		4.28	0.34792		4.28	0.16049		4.28	0.15283
4.98	0.4391		4.29	0.37193		4.29	0.1615		4.29	0.14981
5	0.28452		4.3	0.35272		4.3	0.16521		4.3	0.14448
5.02	0.18988		4.31	0.35219		4.31	0.16722		4.31	0.16303
5.04	0.13382		4.32	0.3794		4.32	0.16783		4.32	0.1584
5.06	0.09966		4.33	0.36926		4.33	0.17023		4.33	0.14935
5.08	0.07744		4.34	0.38901		4.34	0.17216		4.34	0.17185
5.1	0.062		4.35	0.36233		4.35	0.17569		4.35	0.15747
5.12	0.05075		4.36	0.35592		4.36	0.17704		4.36	0.17208
5.14	0.04228		4.37	0.39221		4.37	0.17847		4.37	0.16373
5.16	0.03574		4.38	0.3794		4.38	0.18076		4.38	0.16582
5.18	0.03061		4.39	0.37727		4.39	0.18425		4.39	0.16303
5.2	0.0265		4.4	0.38901		4.4	0.18821		4.4	0.1737
5.22	0.02317		4.41	0.39274		4.41	0.19099		4.41	0.1788
5.24	0.02044		4.42	0.38954		4.42	0.19621		4.42	0.17231
5.26	0.01816		4.43	0.40928		4.43	0.20236		4.43	0.18112
5.28	0.01626		4.44	0.38474		4.44	0.2065		4.44	0.18321
5.3	0.01465		4.45	0.41676		4.45	0.21228		4.45	0.17718
5.32	0.01328		4.46	0.381		4.46	0.21669		4.46	0.17718
5.34	0.01211		4.47	0.41249		4.47	0.22149		4.47	0.18924
5.36	0.0111		4.48	0.42796		4.48	0.22376		4.48	0.19133
5.38	0.01024		4.49	0.42956		4.49	0.23064		4.49	0.19295
5.4	0.00951		4.5	0.4365		4.5	0.2381		4.5	0.1955
5.42	0.0089		4.51	0.4301		4.51	0.24788		4.51	0.2013
5.44	0.0084		4.52	0.40395		4.52	0.25656		4.52	0.2064
5.46	0.00808		4.53	0.42903		4.53	0.26506		4.53	0.20663
5.48	0.00789		4.54	0.42369		4.54	0.26991		4.54	0.21892
5.5	0.00796		4.55	0.45464		4.55	0.27867		4.55	0.22542
5.52	0.00839		4.56	0.44824		4.56	0.28907		4.56	0.20153
5.54	0.0094		4.57	0.46425		4.57	0.29997		4.57	0.21846
5.56	0.01092		4.58	0.46211		4.58	0.31347		4.58	0.2275
5.58	0.01215		4.59	0.45251		4.59	0.33129		4.59	0.25023
5.6	0.01163		4.6	0.47866		4.6	0.34767		4.6	0.25209
5.62	0.00964		4.61	0.492		4.61	0.36681		4.61	0.26368
5.64	0.00763		4.62	0.48399		4.62	0.38243		4.62	0.27968
5.66	0.00617		4.63	0.48613		4.63	0.40129		4.63	0.27435
5.68	0.00519		4.64	0.48986		4.64	0.42019		4.64	0.28247
5.7	0.00455		4.65	0.49093		4.65	0.44198		4.65	0.29383
5.72	0.00411		4.66	0.49787		4.66	0.46894		4.66	0.31122
5.74	0.00377		4.67	0.50427		4.67	0.49501		4.67	0.33256
5.76	0.00351		4.68	0.57097		4.68	0.528		4.68	0.32862
5.78	0.00328		4.69	0.54749		4.69	0.56016		4.69	0.34439
5.8	0.00309		4.7	0.55763		4.7	0.5901		4.7	0.37083
5.82	0.00293		4.71	0.56777		4.71	0.62519		4.71	0.37407
5.84	0.00278		4.72	0.58538		4.72	0.65543		4.72	0.38173
5.86	0.00264		4.73	0.59285		4.73	0.69056		4.73	0.40863
5.88	0.00252		4.74	0.59498		4.74	0.72781		4.74	0.44017
5.9	0.00242		4.75	0.60566		4.75	0.76293		4.75	0.46081
5.92	0.00232		4.76	0.64034		4.76	0.79522		4.76	0.45408
5.94	0.00222		4.77	0.66169		4.77	0.82634		4.77	0.51044
5.96	0.00214		4.78	0.65315		4.78	0.85784		4.78	0.53061
5.98	0.00206		4.79	0.68196		4.79	0.88653		4.79	0.58395
6	0.00199		4.8	0.72412		4.8	0.9088		4.8	0.59763
6.02	0.00192		4.81	0.72946		4.81	0.93539		4.81	0.62036
6.04	0.00186		4.82	0.74653		4.82	0.95483		4.82	0.66628
6.06	0.0018		4.83	0.7428		4.83	0.97647		4.83	0.69921
6.08	0.00175		4.84	0.76041		4.84	0.99404		4.84	0.77041
6.1	0.0017		4.85	0.77588		4.85	1		4.85	0.77296
6.12	0.00165		4.86	0.74707		4.86	0.99816		4.86	0.80056
6.14	0.00161		4.87	0.79082		4.87	0.99963		4.87	0.85413
6.16	0.00157		4.88	0.77962		4.88	0.99582		4.88	0.89147
6.18	0.00153		4.89	0.86073		4.89	0.98744		4.89	0.90561
6.2	0.0015		4.9	0.83725		4.9	0.97098		4.9	0.93576
6.22	0.00146		4.91	0.86446		4.91	0.96381		4.91	0.98423
6.24	0.00144		4.92	0.87086		4.92	0.94737		4.92	0.9775
6.26	0.00141		4.93	0.89594		4.93	0.92613		4.93	1
6.28	0.00139		4.94	0.89594		4.94	0.89861		4.94	0.98168
6.3	0.00137		4.95	0.90875		4.95	0.86698		4.95	0.96591
6.32	0.00136		4.96	0.9317		4.96	0.83473		4.96	0.95199
6.34	0.00134		4.97	0.92263		4.97	0.80398		4.97	0.91535
6.36	0.00133		4.98	0.95838		4.98	0.77407		4.98	0.87268
6.38	0.00133		4.99	0.94344		4.99	0.74097		4.99	0.80473
6.4	0.000376684		5	0.93276		5	0.70827		5	0.77435
6.42	0.000404996		5.01	0.95037		5.01	0.68288		5.01	0.75023
6.44	0.0004372		5.02	1		5.02	0.65318		5.02	0.67324
6.46	0.000473976		5.03	0.94184		5.03	0.62316		5.03	0.66883
6.48	0.000516166		5.04	0.91142		5.04	0.59695		5.04	0.62709
6.5	0.000564818		5.05	0.91302		5.05	0.57594		5.05	0.57908
6.52	0.000621256		5.06	0.90128		5.06	0.5535		5.06	0.54314
6.54	0.000687165		5.07	0.89434		5.07	0.53279		5.07	0.53687
6.56	0.000764711		5.08	0.85005		5.08	0.51839		5.08	0.51229
6.58	0.00085672		5.09	0.85699		5.09	0.50751		5.09	0.48632
6.6	0.000966929		5.1	0.88954		5.1	0.49705		5.1	0.46892
6.62	0.0011		5.11	0.85005		5.11	0.48882		5.11	0.4404
6.64	0.00126		5.12	0.82337		5.12	0.48474		5.12	0.43344
6.66	0.00147		5.13	0.80896		5.13	0.48199		5.13	0.43646
6.68	0.00172		5.14	0.78815		5.14	0.48246		5.14	0.42672
6.7	0.00205		5.15	0.78709		5.15	0.48297		5.15	0.42996
6.72	0.00249		5.16	0.79296		5.16	0.48356		5.16	0.41698
6.74	0.00307		5.17	0.79456		5.17	0.48794		5.17	0.4135
6.76	0.00389		5.18	0.71825		5.18	0.49379		5.18	0.41419
6.78	0.00511		5.19	0.76041		5.19	0.49942		5.19	0.41698
6.8	0.00707		5.2	0.7412		5.2	0.50044		5.2	0.43135
6.82	0.01035		5.21	0.7556		5.21	0.50153		5.21	0.42857
6.84	0.01582		5.22	0.71558		5.22	0.50531		5.22	0.41605
6.86	0.02436		5.23	0.70598		5.23	0.50697		5.23	0.42393
6.88	0.03544		5.24	0.71025		5.24	0.51039		5.24	0.42672
6.9	0.04368		5.25	0.6905		5.25	0.51523		5.25	0.42764
6.92	0.04082		5.26	0.68943		5.26	0.52258		5.26	0.42764
6.94	0.03015		5.27	0.68303		5.27	0.53182		5.27	0.4564
6.96	0.01998		5.28	0.67396		5.28	0.5391		5.28	0.45942
6.98	0.01294		5.29	0.67449		5.29	0.54702		5.29	0.4666
7	0.00861		5.3	0.63447		5.3	0.55257		5.3	0.4891
7.02	0.00604		5.31	0.64995		5.31	0.55809		5.31	0.46684
7.04	0.00448		5.32	0.66862		5.32	0.56373		5.32	0.48214
7.06	0.00346		5.33	0.63821		5.33	0.56538		5.33	0.48261
7.08	0.00277		5.34	0.63074		5.34	0.56907		5.34	0.47495
7.1	0.00226		5.35	0.64941		5.35	0.57422		5.35	0.50649
7.12	0.00188		5.36	0.61099		5.36	0.5797		5.36	0.51948
7.14	0.00166		5.37	0.60993		5.37	0.58505		5.37	0.50557
7.16	0.00143		5.38	0.57417		5.38	0.58553		5.38	0.5211
7.18	0.00125		5.39	0.59125		5.39	0.58852		5.39	0.53571
7.2	0.0011		5.4	0.58004		5.4	0.58837		5.4	0.53108
7.22	0.000979559		5.41	0.63607		5.41	0.58829		5.41	0.56285
7.24	0.000880223		5.42	0.6238		5.42	0.58944		5.42	0.53803
7.26	0.000797294		5.43	0.62647		5.43	0.58511		5.43	0.54777
7.28	0.000727503		5.44	0.60779		5.44	0.58743		5.44	0.55891
7.3	0.00066836		5.45	0.59765		5.45	0.58753		5.45	0.55844
7.32	0.000617944		5.46	0.60619		5.46	0.58566		5.46	0.57908
7.34	0.000574758		5.47	0.61953		5.47	0.58273		5.47	0.57699
7.36	0.000537621		5.48	0.57364		5.48	0.57239		5.48	0.54314
7.38	0.000505592		5.49	0.60085		5.49	0.56367		5.49	0.58395
7.4	0.000477916		5.5	0.60939		5.5	0.55416		5.5	0.58604
7.42	0.000453984		5.51	0.55229		5.51	0.54538		5.51	0.57491
7.44	0.000433297		5.52	0.57097		5.52	0.54048		5.52	0.57792
7.46	0.000415451		5.53	0.59178		5.53	0.53158		5.53	0.56818
7.48	0.000400112		5.54	0.56777		5.54	0.52463		5.54	0.58882
7.5	0.000387006		5.55	0.54322		5.55	0.51347		5.55	0.58233
7.52	0.000375908		5.56	0.57417		5.56	0.50228		5.56	0.56911
7.54	0.000366633		5.57	0.57951		5.57	0.49083		5.57	0.57259
7.56	0.000359031		5.58	0.58431		5.58	0.47401		5.58	0.58279
7.58	0.000352982		5.59	0.60832		5.59	0.45893		5.59	0.55728
7.6	0.000348389		5.6	0.54909		5.6	0.44311		5.6	0.54453
7.62	0.000345179		5.61	0.56457		5.61	0.42812		5.61	0.56401
7.64	0.0003433		5.62	0.5571		5.62	0.41618		5.62	0.56934
7.66	0.000342719		5.63	0.56083		5.63	0.40267		5.63	0.5603
7.68	0.000343422		5.64	0.5667		5.64	0.39271		5.64	0.54731
7.7	0.000345414		5.65	0.52828		5.65	0.38412		5.65	0.54151
7.72	0.000348718		5.66	0.57097		5.66	0.37548		5.66	0.53873
7.74	0.000353381		5.67	0.57417		5.67	0.36667		5.67	0.53966
7.76	0.000359472		5.68	0.5635		5.68	0.35572		5.68	0.53919
7.78	0.000367089		5.69	0.52935		5.69	0.34468		5.69	0.5167
7.8	0.000376365		5.7	0.52882		5.7	0.33141		5.7	0.51902
7.82	0.000387478		5.71	0.54269		5.71	0.31817		5.71	0.51113
7.84	0.000400664		5.72	0.53735		5.72	0.30685		5.72	0.50441
7.86	0.000439166		5.73	0.53789		5.73	0.29542		5.73	0.50533
7.88	0.00045819		5.74	0.52828		5.74	0.28454		5.74	0.48724
7.9	0.00048064		5.75	0.50587		5.75	0.27183		5.75	0.48771
7.92	0.000507354		5.76	0.53789		5.76	0.26111		5.76	0.48145
7.94	0.000539578		5.77	0.5587		5.77	0.25075		5.77	0.46452
7.96	0.000579331		5.78	0.52668		5.78	0.23964		5.78	0.45779
7.98	0.000630234		5.79	0.51494		5.79	0.23174		5.79	0.46637
8	0.000699299		5.8	0.48292		5.8	0.2239		5.8	0.43367
8.02	0.000799647		5.81	0.48666		5.81	0.21723		5.81	0.43576
8.04	0.000952388		5.82	0.47972		5.82	0.2135		5.82	0.42672
8.06	0.00118		5.83	0.47012		5.83	0.20843		5.83	0.41814
8.08	0.0015		5.84	0.48506		5.84	0.20334		5.84	0.39123
8.1	0.00183		5.85	0.47919		5.85	0.19707		5.85	0.41048
8.12	0.00194		5.86	0.45624		5.86	0.19258		5.86	0.38173
8.14	0.00177		5.87	0.4381		5.87	0.18659		5.87	0.36109
8.16	0.00155		5.88	0.45464		5.88	0.18151		5.88	0.35969
8.18	0.00141		5.89	0.45197		5.89	0.17981		5.89	0.34787
8.2	0.00137		5.9	0.47012		5.9	0.17408		5.9	0.34021
8.22	0.0014		5.91	0.43436		5.91	0.17158		5.91	0.32236
8.24	0.00149		5.92	0.45998		5.92	0.16872		5.92	0.30844
8.26	0.00162		5.93	0.4285		5.93	0.16405		5.93	0.27829
8.28	0.00181		5.94	0.41195		5.94	0.15997		5.94	0.28757
8.3	0.00205		5.95	0.40715		5.95	0.15352		5.95	0.27597
8.32	0.00238		5.96	0.43383		5.96	0.14915		5.96	0.25232
8.34	0.00282		5.97	0.40395		5.97	0.14415		5.97	0.26623
8.36	0.00338		5.98	0.39221		5.98	0.1431		5.98	0.24791
8.38	0.00398		5.99	0.40928		5.99	0.1433		5.99	0.23817
8.4	0.00471		6	0.37513		6	0.14235		6	0.23933
8.42	0.00556		6.01	0.38847		6.01	0.14479		6.01	0.23956
8.44	0.00681		6.02	0.38367		6.02	0.14492		6.02	0.21962
8.46	0.0088		6.03	0.3682		6.03	0.14364		6.03	0.21707
8.48	0.01211		6.04	0.37727		6.04	0.14215		6.04	0.21753
8.5	0.01775		6.05	0.36606		6.05	0.13911		6.05	0.20223
8.52	0.02714		6.06	0.34845		6.06	0.1355		6.06	0.20408
8.54	0.0415		6.07	0.39755		6.07	0.13313		6.07	0.18669
8.56	0.05922		6.08	0.37247		6.08	0.13147		6.08	0.18089
8.58	0.07008		6.09	0.35752		6.09	0.12969		6.09	0.18205
8.6	0.06258		6.1	0.39168		6.1	0.12876		6.1	0.18878
8.62	0.04509		6.11	0.34525		6.11	0.12925		6.11	0.19527
8.64	0.0297		6.12	0.33991		6.12	0.12918		6.12	0.18483
8.66	0.01934		6.13	0.34312		6.13	0.12934		6.13	0.17857
8.68	0.01303		6.14	0.35219		6.14	0.12841		6.14	0.17811
8.7	0.00929		6.15	0.33831		6.15	0.1274		6.15	0.1853
8.72	0.00701		6.16	0.33831		6.16	0.12502		6.16	0.16721
8.74	0.00552		6.17	0.35912		6.17	0.1239		6.17	0.1679
8.76	0.00449		6.18	0.33778		6.18	0.12037		6.18	0.16187
8.78	0.00374		6.19	0.33511		6.19	0.11665		6.19	0.15584
8.8	0.00317		6.2	0.31857		6.2	0.11607		6.2	0.14355
8.82	0.00274		6.21	0.33298		6.21	0.11527		6.21	0.15955
8.84	0.00241		6.22	0.3191		6.22	0.11291		6.22	0.15353
8.86	0.00215		6.23	0.30203		6.23	0.11307		6.23	0.15538
8.88	0.00195		6.24	0.33671		6.24	0.11201		6.24	0.15097
8.9	0.00179		6.25	0.28869		6.25	0.1117		6.25	0.15213
8.92	0.00166		6.26	0.31057		6.26	0.11013		6.26	0.15816
8.94	0.00157		6.27	0.32124		6.27	0.10877		6.27	0.15515
8.96	0.0015		6.28	0.33938		6.28	0.10741		6.28	0.15793
8.98	0.00145		6.29	0.30203		6.29	0.10573		6.29	0.13822
9	0.00143		6.3	0.28442		6.3	0.10867		6.3	0.12129
9.02	0.00143		6.31	0.31697		6.31	0.11101		6.31	0.15167
9.04	0.00145		6.32	0.31163		6.32	0.10932		6.32	0.13984
9.06	0.0015		6.33	0.29776		6.33	0.10975		6.33	0.14007
9.08	0.00158		6.34	0.3127		6.34	0.1087		6.34	0.141
9.1	0.00169		6.35	0.29296		6.35	0.10799		6.35	0.14054
9.12	0.00186		6.36	0.29402		6.36	0.10699		6.36	0.14796
9.14	0.00209		6.37	0.28655		6.37	0.10623		6.37	0.1352
9.16	0.00243		6.38	0.32017		6.38	0.10413		6.38	0.14634
9.18	0.00292		6.39	0.29723		6.39	0.10268		6.39	0.14865
9.2	0.00369		6.4	0.28388		6.4	0.10408		6.4	0.13891
9.22	0.00497		6.41	0.28122		6.41	0.10568		6.41	0.13173
9.24	0.00712		6.42	0.28922		6.42	0.10416		6.42	0.13868
9.26	0.01066		6.43	0.25987		6.43	0.10389		6.43	0.13173
9.28	0.01589		6.44	0.26628		6.44	0.10306		6.44	0.13173
9.3	0.02178		6.45	0.29242		6.45	0.10321		6.45	0.1352
9.32	0.02417		6.46	0.29136		6.46	0.10322		6.46	0.13196
9.34	0.02039		6.47	0.2588		6.47	0.10301		6.47	0.13683
9.36	0.01443		6.48	0.28975		6.48	0.10183		6.48	0.141
9.38	0.00965		6.49	0.27695		6.49	0.10191		6.49	0.13938
9.4	0.00654		6.5	0.26788		6.5	0.10069		6.5	0.14286
9.42	0.00469		6.51	0.29456		6.51	0.09955		6.51	0.13613
9.44	0.00361		6.52	0.28122		6.52	0.09908		6.52	0.15167
9.46	0.00296		6.53	0.28655		6.53	0.0974		6.53	0.14541
9.48	0.00256		6.54	0.28549		6.54	0.09756		6.54	0.15677
9.5	0.0023		6.55	0.28495		6.55	0.09794		6.55	0.13938
9.52	0.00215		6.56	0.27855		6.56	0.09798		6.56	0.13961
9.54	0.00207		6.57	0.28549		6.57	0.09776		6.57	0.14587
9.56	0.00205		6.58	0.27641		6.58	0.09796		6.58	0.13474
9.58	0.00209		6.59	0.28655		6.59	0.09637		6.59	0.14471
9.6	0.00219		6.6	0.26574		6.6	0.09521		6.6	0.15051
9.62	0.00236		6.61	0.27268		6.61	0.09565		6.61	0.1461
9.64	0.0026		6.62	0.28549		6.62	0.09627		6.62	0.1468
9.66	0.00295		6.63	0.27695		6.63	0.09577		6.63	0.1526
9.68	0.00344		6.64	0.26467		6.64	0.09811		6.64	0.15538
9.7	0.00414		6.65	0.25774		6.65	0.09812		6.65	0.15399
9.72	0.00517		6.66	0.26788		6.66	0.09807		6.66	0.15631
9.74	0.00677		6.67	0.23266		6.67	0.09797		6.67	0.15237
9.76	0.00941		6.68	0.27428		6.68	0.09708		6.68	0.1628
9.78	0.0139		6.69	0.26948		6.69	0.09536		6.69	0.16628
9.8	0.02125		6.7	0.25934		6.7	0.09565		6.7	0.16025
9.82	0.03205		6.71	0.26948		6.71	0.09557		6.71	0.15213
9.84	0.04397		6.72	0.24653		6.72	0.09443		6.72	0.16373
9.86	0.0483		6.73	0.26574		6.73	0.09365		6.73	0.16906
9.88	0.04014		6.74	0.2492		6.74	0.09479		6.74	0.16674
9.9	0.02793		6.75	0.23639		6.75	0.09381		6.75	0.1628
9.92	0.01825		6.76	0.27535		6.76	0.09215		6.76	0.16419
9.94	0.01196		6.77	0.25507		6.77	0.09286		6.77	0.16489
9.96	0.00818		6.78	0.25827		6.78	0.09166		6.78	0.16187
9.98	0.00593		6.79	0.28442		6.79	0.09125		6.79	0.17417
10	0.00453		6.8	0.27268		6.8	0.08964		6.8	0.17301
10.02	0.00359		6.81	0.28549		6.81	0.08652		6.81	0.15283
10.04	0.00286		6.82	0.25347		6.82	0.08536		6.82	0.15445
10.06	0.00237		6.83	0.25987		6.83	0.084		6.83	0.16141
10.08	0.00199		6.84	0.25347		6.84	0.08456		6.84	0.1628
10.1	0.0017		6.85	0.22679		6.85	0.08474		6.85	0.16489
10.12	0.00147		6.86	0.24333		6.86	0.08419		6.86	0.15283
10.14	0.00128		6.87	0.2492		6.87	0.08685		6.87	0.16071
10.16	0.00113		6.88	0.24546		6.88	0.0898		6.88	0.14193
10.18	0.00101		6.89	0.24333		6.89	0.09157		6.89	0.15561
10.2	0.00090094		6.9	0.21878		6.9	0.09073		6.9	0.14123
10.22	0.000811796		6.91	0.24226		6.91	0.09033		6.91	0.14657
10.24	0.000751126		6.92	0.24973		6.92	0.09086		6.92	0.13845
10.26	0.000686252		6.93	0.2588		6.93	0.08871		6.93	0.1461
10.28	0.000630192		6.94	0.246		6.94	0.08826		6.94	0.13428
10.3	0.000581453		6.95	0.23479		6.95	0.08702		6.95	0.1475
10.32	0.00053885		6.96	0.25133		6.96	0.087		6.96	0.13451
10.34	0.000501433		6.97	0.25934		6.97	0.08798		6.97	0.1417
10.36	0.000468434		6.98	0.26841		6.98	0.08819		6.98	0.13404
10.38	0.000439227		6.99	0.22572		6.99	0.08776		6.99	0.13288
10.4	0.000413297		7	0.25293		7	0.08855		7	0.12894
10.42	0.000390219		7.01	0.24813		7.01	0.08911		7.01	0.13312
10.44	0.000369643		7.02	0.2508		7.02	0.08872		7.02	0.12941
10.46	0.000356504		7.03	0.22892		7.03	0.08671		7.03	0.13335
10.48	0.000340244		7.04	0.246		7.04	0.08553		7.04	0.14216
10.5	0.000325747		7.05	0.2572		7.05	0.08416		7.05	0.14912
10.52	0.000312843		7.06	0.23372		7.06	0.08493		7.06	0.12801
10.54	0.000301388		7.07	0.25133		7.07	0.08389		7.07	0.12059
10.56	0.000291264		7.08	0.23052		7.08	0.08332		7.08	0.12709
10.58	0.000282375		7.09	0.25133		7.09	0.08389		7.09	0.11433
10.6	0.000274643		7.1	0.2492		7.1	0.08409		7.1	0.12338
10.62	0.000268009		7.11	0.23426		7.11	0.08261		7.11	0.11735
10.64	0.000262431		7.12	0.2412		7.12	0.08155		7.12	0.10668
10.66	0.00025788		7.13	0.22892		7.13	0.07977		7.13	0.11619
10.68	0.000254346		7.14	0.20544		7.14	0.07863		7.14	0.11317
10.7	0.000251836		7.15	0.23746		7.15	0.07863		7.15	0.11549
10.72	0.000250375		7.16	0.23906		7.16	0.07996		7.16	0.11804
10.74	0.000251721		7.17	0.22679		7.17	0.0813		7.17	0.11758
10.76	0.000252567		7.18	0.23853		7.18	0.08282		7.18	0.10877
10.78	0.000231908		7.19	0.22892		7.19	0.08244		7.19	0.11804
10.8	0.000236031		7.2	0.24066		7.2	0.08299		7.2	0.10877
10.82	0.000241713		7.21	0.26147		7.21	0.0826		7.21	0.11804
10.84	0.000249199		7.22	0.2508		7.22	0.08153		7.22	0.12454
10.86	0.000258813		7.23	0.23212		7.23	0.08022		7.23	0.11596
10.88	0.00027099		7.24	0.24493		7.24	0.07793		7.24	0.12129
10.9	0.000286314		7.25	0.22625		7.25	0.07767		7.25	0.10575
10.92	0.000305585		7.26	0.21078		7.26	0.07652		7.26	0.10877
10.94	0.000329919		7.27	0.22732		7.27	0.07704		7.27	0.10807
10.96	0.000360895		7.28	0.22305		7.28	0.07484		7.28	0.10413
10.98	0.00040081		7.29	0.24013		7.29	0.07493		7.29	0.10575
11	0.000453112		7.3	0.23639		7.3	0.07496		7.3	0.11109
11.02	0.000523267		7.31	0.2588		7.31	0.07608		7.31	0.11364
11.04	0.000620718		7.32	0.21772		7.32	0.07704		7.32	0.10807
11.06	0.000767111		7.33	0.2412		7.33	0.0781		7.33	0.10784
11.08	0.000991343		7.34	0.2476		7.34	0.07702		7.34	0.10436
11.1	0.00136		7.35	0.25187		7.35	0.07868		7.35	0.10019
11.12	0.00199		7.36	0.22465		7.36	0.07754		7.36	0.10158
11.14	0.00297		7.37	0.23319		7.37	0.07809		7.37	0.11294
11.16	0.0043		7.38	0.23426		7.38	0.07677		7.38	0.10181
11.18	0.00546		7.39	0.22519		7.39	0.07652		7.39	0.1032
11.2	0.00537		7.4	0.23319		7.4	0.07411		7.4	0.09462
11.22	0.00415		7.41	0.22199		7.41	0.07576		7.41	0.10598
11.24	0.00287		7.42	0.22519		7.42	0.0762		7.42	0.10413
11.26	0.00196		7.43	0.2428		7.43	0.07721		7.43	0.10181
11.28	0.0014		7.44	0.23853		7.44	0.07599		7.44	0.09323
11.3	0.00108		7.45	0.23266		7.45	0.07765		7.45	0.10598
11.32	0.000856992		7.46	0.21878		7.46	0.07637		7.46	0.10459
11.34	0.000756711		7.47	0.24813		7.47	0.07578		7.47	0.10204
11.36	0.000703761		7.48	0.2572		7.48	0.07526		7.48	0.10877
11.38	0.00068316		7.49	0.23106		7.49	0.07273		7.49	0.10042
11.4	0.000688209		7.5	0.27161		7.5	0.07277		7.5	0.10761
11.42	0.000716557		7.51	0.25133		7.51	0.07317		7.51	0.109
11.44	0.000768802		7.52	0.25027		7.52	0.07306		7.52	0.10691
11.46	0.000848276		7.53	0.26414		7.53	0.07465		7.53	0.11456
11.48	0.000961584		7.54	0.25347		7.54	0.0745		7.54	0.10459
11.5	0.00112		7.55	0.26414		7.55	0.0763		7.55	0.10065
11.52	0.00134		7.56	0.26788		7.56	0.07653		7.56	0.10135
11.54	0.00167		7.57	0.24386		7.57	0.07529		7.57	0.10366
11.56	0.00217		7.58	0.2556		7.58	0.07418		7.58	0.10714
11.58	0.00299		7.59	0.26788		7.59	0.07272		7.59	0.09671
11.6	0.00437		7.6	0.25027		7.6	0.07354		7.6	0.10807
11.62	0.00665		7.61	0.28282		7.61	0.07226		7.61	0.10552
11.64	0.01003		7.62	0.27215		7.62	0.07178		7.62	0.09647
11.66	0.0139		7.63	0.28655		7.63	0.07242		7.63	0.10575
11.68	0.01564		7.64	0.29189		7.64	0.07301		7.64	0.10482
11.7	0.01334		7.65	0.25027		7.65	0.07412		7.65	0.10158
11.72	0.0095		7.66	0.26574		7.66	0.07487		7.66	0.10042
11.74	0.00639		7.67	0.27695		7.67	0.07481		7.67	0.10761
11.76	0.00441		7.68	0.26414		7.68	0.07381		7.68	0.0981
11.78	0.0033		7.69	0.25187		7.69	0.07145		7.69	0.1025
11.8	0.0028		7.7	0.26307		7.7	0.07092		7.7	0.10204
11.82	0.00274		7.71	0.25827		7.71	0.06997		7.71	0.09439
11.84	0.0031		7.72	0.26467		7.72	0.06991		7.72	0.11224
11.86	0.00392		7.73	0.26841		7.73	0.07034		7.73	0.09903
11.88	0.00509		7.74	0.24493		7.74	0.07072		7.74	0.10436
11.9	0.00595		7.75	0.24493		7.75	0.07202		7.75	0.11572
11.92	0.00549		7.76	0.23266		7.76	0.07405		7.76	0.1083
11.94	0.00416		7.77	0.22892		7.77	0.07579		7.77	0.11039
11.96	0.0029		7.78	0.22625		7.78	0.07442		7.78	0.11201
11.98	0.00203		7.79	0.24813		7.79	0.07267		7.79	0.10459
12	0.0015		7.8	0.2444		7.8	0.07353		7.8	0.10158
12.02	0.00119		7.81	0.23479		7.81	0.07405		7.81	0.10714
12.04	0.00101		7.82	0.24226		7.82	0.07326		7.82	0.1025
12.06	0.000920821		7.83	0.23052		7.83	0.07339		7.83	0.10923
12.08	0.000903151		7.84	0.24066		7.84	0.07225		7.84	0.09601
12.1	0.000967464		7.85	0.21398		7.85	0.07116		7.85	0.10668
12.12	0.00114		7.86	0.21558		7.86	0.07026		7.86	0.11433
12.14	0.00145		7.87	0.20384		7.87	0.06989		7.87	0.11062
12.16	0.00186		7.88	0.23212		7.88	0.06927		7.88	0.10506
12.18	0.00211		7.89	0.20918		7.89	0.06895		7.89	0.10807
12.2	0.00192		7.9	0.20117		7.9	0.0699		7.9	0.10459
12.22	0.00148		7.91	0.21932		7.91	0.06996		7.91	0.11572
12.24	0.00109		7.92	0.20651		7.92	0.07124		7.92	0.10529
12.26	0.000834884		7.93	0.23533		7.93	0.07319		7.93	0.10482
12.28	0.000685075		7.94	0.22679		7.94	0.07281		7.94	0.11248
12.3	0.000608211		7.95	0.22038		7.95	0.07201		7.95	0.1134
12.32	0.000578641		7.96	0.21451		7.96	0.07186		7.96	0.12454
12.34	0.000583942		7.97	0.20918		7.97	0.07202		7.97	0.109
12.36	0.000623339		7.98	0.20331		7.98	0.07236		7.98	0.12338
12.38	0.000710489		7.99	0.20971		7.99	0.07178		7.99	0.12106
12.4	0.000868949		8	0.19424		8	0.07093		8	0.11387
12.42	0.00115		8.01	0.19424		8.01	0.0706		8.01	0.11851
12.44	0.00164		8.02	0.22305		8.02	0.07123		8.02	0.11433
12.46	0.00238		8.03	0.20704		8.03	0.07058		8.03	0.10993
12.48	0.00329		8.04	0.21398		8.04	0.07044		8.04	0.12639
12.5	0.00381		8.05	0.21878		8.05	0.07061		8.05	0.1192
12.52	0.00337		8.06	0.21131		8.06	0.07056		8.06	0.1199
12.54	0.00246		8.07	0.18623		8.07	0.06957		8.07	0.12454
12.56	0.00167		8.08	0.19691		8.08	0.06904		8.08	0.1243
12.58	0.00115		8.09	0.1953		8.09	0.07029		8.09	0.12686
12.6	0.000831246		8.1	0.18677		8.1	0.07062		8.1	0.13196
12.62	0.000642899		8.11	0.20758		8.11	0.07194		8.11	0.12083
12.64	0.000528136		8.12	0.17876		8.12	0.07097		8.12	0.12801
12.66	0.000453867		8.13	0.1905		8.13	0.07123		8.13	0.11851
12.68	0.000398151		8.14	0.19317		8.14	0.07203		8.14	0.12013
12.7	0.00036258		8.15	0.22145		8.15	0.07214		8.15	0.13265
12.72	0.000337339		8.16	0.18783		8.16	0.07305		8.16	0.13776
12.74	0.000319619		8.17	0.1921		8.17	0.07096		8.17	0.12036
12.76	0.000307623		8.18	0.20438		8.18	0.07058		8.18	0.13057
12.78	0.000300163		8.19	0.20918		8.19	0.07116		8.19	0.11201
12.8	0.000296454		8.2	0.21291		8.2	0.07109		8.2	0.12941
12.82	0.000295977		8.21	0.19157		8.21	0.0706		8.21	0.11943
12.84	0.000298409		8.22	0.19744		8.22	0.07102		8.22	0.12871
12.86	0.000303572		8.23	0.18517		8.23	0.07113		8.23	0.12291
12.88	0.000311402		8.24	0.21398		8.24	0.07184		8.24	0.13567
12.9	0.000321938		8.25	0.20224		8.25	0.07189		8.25	0.12152
12.92	0.000335311		8.26	0.19797		8.26	0.0724		8.26	0.12709
12.94	0.000351745		8.27	0.20117		8.27	0.07315		8.27	0.13544
12.96	0.000371569		8.28	0.19584		8.28	0.07361		8.28	0.12639
12.98	0.000395228		8.29	0.17396		8.29	0.07355		8.29	0.11619
13	0.000423308		8.3	0.18143		8.3	0.0742		8.3	0.12593
13.02	0.000456574		8.31	0.1905		8.31	0.07598		8.31	0.13196
13.04	0.000496017		8.32	0.17556		8.32	0.07854		8.32	0.13242
13.06	0.000542926		8.33	0.1889		8.33	0.07984		8.33	0.1308
13.08	0.00059899		8.34	0.1857		8.34	0.08216		8.34	0.13242
13.1	0.000666444		8.35	0.18303		8.35	0.08443		8.35	0.1352
13.12	0.000748286		8.36	0.19957		8.36	0.08737		8.36	0.13544
13.14	0.000833975		8.37	0.18143		8.37	0.0907		8.37	0.12291
13.16	0.000958816		8.38	0.19904		8.38	0.09115		8.38	0.12129
13.18	0.00112		8.39	0.19424		8.39	0.09477		8.39	0.11642
13.2	0.00132		8.4	0.1905		8.4	0.09694		8.4	0.12083
13.22	0.00158		8.41	0.16916		8.41	0.10131		8.41	0.13381
13.24	0.00193		8.42	0.21291		8.42	0.10375		8.42	0.13544
13.26	0.00241		8.43	0.19691		8.43	0.1083		8.43	0.13103
13.28	0.00312		8.44	0.19904		8.44	0.11261		8.44	0.1243
13.3	0.00422		8.45	0.20438		8.45	0.11899		8.45	0.12129
13.32	0.00606		8.46	0.17876		8.46	0.12493		8.46	0.11781
13.34	0.00914		8.47	0.18517		8.47	0.13131		8.47	0.11827
13.36	0.0141		8.48	0.16062		8.48	0.1367		8.48	0.12059
13.38	0.02106		8.49	0.18517		8.49	0.14322		8.49	0.12546
13.4	0.02779		8.5	0.1809		8.5	0.14728		8.5	0.12917
13.42	0.02854		8.51	0.1857		8.51	0.15115		8.51	0.11851
13.44	0.02244		8.52	0.18036		8.52	0.15328		8.52	0.11549
13.46	0.01524		8.53	0.17396		8.53	0.15658		8.53	0.10969
13.48	0.0099		8.54	0.1841		8.54	0.15776		8.54	0.11572
13.5	0.00653		8.55	0.20491		8.55	0.15947		8.55	0.12175
13.52	0.00452		8.56	0.18143		8.56	0.15946		8.56	0.11619
13.54	0.00333		8.57	0.16115		8.57	0.16206		8.57	0.12871
13.56	0.00257		8.58	0.18143		8.58	0.1621		8.58	0.10784
13.58	0.00207		8.59	0.18463		8.59	0.16149		8.59	0.10969
13.6	0.00171		8.6	0.17823		8.6	0.16167		8.6	0.10923
13.62	0.00146		8.61	0.16435		8.61	0.16016		8.61	0.10923
13.64	0.00127		8.62	0.17396		8.62	0.15856		8.62	0.09879
13.66	0.00114		8.63	0.17556		8.63	0.15636		8.63	0.11596
13.68	0.00105		8.64	0.18837		8.64	0.15331		8.64	0.11712
13.7	0.001		8.65	0.17236		8.65	0.15003		8.65	0.10853
13.72	0.00101		8.66	0.17343		8.66	0.1457		8.66	0.10761
13.74	0.00108		8.67	0.16969		8.67	0.14214		8.67	0.11062
13.76	0.00127		8.68	0.18837		8.68	0.13725		8.68	0.10297
13.78	0.00162		8.69	0.16969		8.69	0.13081		8.69	0.0981
13.8	0.00216		8.7	0.17556		8.7	0.12473		8.7	0.11224
13.82	0.00275		8.71	0.1825		8.71	0.11636		8.71	0.10506
13.84	0.00295		8.72	0.16596		8.72	0.11085		8.72	0.10135
13.86	0.00252		8.73	0.17983		8.73	0.10359		8.73	0.093
13.88	0.00191		8.74	0.17876		8.74	0.09776		8.74	0.09671
13.9	0.00147		8.75	0.17236		8.75	0.09259		8.75	0.09532
13.92	0.00127		8.76	0.1905		8.76	0.08819		8.76	0.09624
13.94	0.00129		8.77	0.15688		8.77	0.08419		8.77	0.11132
13.96	0.0015		8.78	0.16702		8.78	0.08138		8.78	0.09207
13.98	0.00181		8.79	0.17876		8.79	0.0791		8.79	0.09601
14	0.00192		8.8	0.15955		8.8	0.07667		8.8	0.09926
14.02	0.00165		8.81	0.16062		8.81	0.07458		8.81	0.10413
14.04	0.00122		8.82	0.15848		8.82	0.07405		8.82	0.1039
14.06	0.000864592		8.83	0.15208		8.83	0.07019		8.83	0.09068
14.08	0.000629672		8.84	0.1905		8.84	0.0684		8.84	0.08789
14.1	0.000483016		8.85	0.17236		8.85	0.0665		8.85	0.10204
14.12	0.000391493		8.86	0.15742		8.86	0.06587		8.86	0.07908
14.14	0.000331408		8.87	0.16756		8.87	0.06492		8.87	0.09184
14.16	0.000289169		8.88	0.17716		8.88	0.06411		8.88	0.09578
14.18	0.000257776		8.89	0.16809		8.89	0.06253		8.89	0.10135
14.2	0.000233588		8.9	0.16275		8.9	0.06178		8.9	0.10088
14.22	0.000214538		8.91	0.16222		8.91	0.06148		8.91	0.0865
14.24	0.000199334		8.92	0.16542		8.92	0.06098		8.92	0.09903
14.26	0.000187127		8.93	0.16435		8.93	0.06064		8.93	0.09369
14.28	0.000177343		8.94	0.17129		8.94	0.06177		8.94	0.09207
14.3	0.000169594		8.95	0.16916		8.95	0.06012		8.95	0.093
14.32	0.000163628		8.96	0.16275		8.96	0.0588		8.96	0.09021
14.34	0.000159297		8.97	0.16115		8.97	0.05804		8.97	0.09207
14.36	0.000156544		8.98	0.15368		8.98	0.05594		8.98	0.08047
14.38	0.000155404		8.99	0.17129		8.99	0.05455		8.99	0.0821
14.4	0.000156019		9	0.16862		9	0.05619		9	0.08511
14.42	0.000158692		9.01	0.15155		9.01	0.0576		9.01	0.09508
14.44	0.000164003		9.02	0.15795		9.02	0.06004		9.02	0.08372
14.46	0.000173098		9.03	0.16435		9.03	0.06084		9.03	0.08975
14.48	0.000188167		9.04	0.17076		9.04	0.06149		9.04	0.08673
14.5	0.000212938		9.05	0.16275		9.05	0.05999		9.05	0.08395
14.52	0.00025246		9.06	0.16009		9.06	0.05845		9.06	0.07862
14.54	0.000310656		9.07	0.15261		9.07	0.05767		9.07	0.09045
14.56	0.000380507		9.08	0.1905		9.08	0.05632		9.08	0.0916
14.58	0.000426397		9.09	0.15368		9.09	0.05721		9.09	0.08789
14.6	0.000419414		9.1	0.16702		9.1	0.05828		9.1	0.09369
14.62	0.000395651		9.11	0.16009		9.11	0.05733		9.11	0.08789
14.64	0.000393626		9.12	0.16062		9.12	0.05727		9.12	0.08998
14.66	0.000426363		9.13	0.17983		9.13	0.0573		9.13	0.08929
14.68	0.00050291		9.14	0.16435		9.14	0.05844		9.14	0.08952
14.7	0.000643973		9.15	0.17129		9.15	0.05928		9.15	0.08395
14.72	0.000892887		9.16	0.17343		9.16	0.05966		9.16	0.08905
14.74	0.00132		9.17	0.15635		9.17	0.05935		9.17	0.08604
14.76	0.002		9.18	0.14301		9.18	0.05798		9.18	0.08743
14.78	0.00291		9.19	0.16275		9.19	0.05827		9.19	0.08673
14.8	0.00367		9.2	0.17823		9.2	0.05614		9.2	0.09717
14.82	0.00356		9.21	0.15848		9.21	0.05318		9.21	0.09485
14.84	0.00269		9.22	0.15528		9.22	0.05169		9.22	0.09601
14.86	0.00181		9.23	0.14141		9.23	0.05095		9.23	0.09555
14.88	0.00119		9.24	0.15688		9.24	0.0504		9.24	0.09647
14.9	0.000774325		9.25	0.16115		9.25	0.05061		9.25	0.08511
14.92	0.000544123		9.26	0.16596		9.26	0.05214		9.26	0.09346
14.94	0.000405103		9.27	0.15208		9.27	0.05428		9.27	0.08465
14.96	0.000315872		9.28	0.14248		9.28	0.05462		9.28	0.08442
14.98	0.000254558		9.29	0.16435		9.29	0.0568		9.29	0.07699
15	0.000210197		9.3	0.15368		9.3	0.05719		9.3	0.08929
15.02	0.000176971		9.31	0.16862		9.31	0.05809		9.31	0.08766
15.04	0.000152091		9.32	0.15955		9.32	0.05847		9.32	0.08372
15.06	0.000132123		9.33	0.16329		9.33	0.05725		9.33	0.08627
15.08	0.000116221		9.34	0.15261		9.34	0.05589		9.34	0.08627
15.1	0.000106921		9.35	0.16329		9.35	0.05487		9.35	0.09253
15.12	9.65171e-05		9.36	0.13074		9.36	0.05593		9.36	0.07607
15.14	8.7942e-05		9.37	0.13714		9.37	0.05697		9.37	0.09485
15.16	8.08155e-05		9.38	0.13554		9.38	0.05454		9.38	0.0916
15.18	7.4853e-05		9.39	0.16329		9.39	0.05306		9.39	0.08094
15.2	6.98382e-05		9.4	0.15635		9.4	0.05234		9.4	0.09045
15.22	6.56052e-05		9.41	0.14781		9.41	0.05235		9.41	0.09462
15.24	6.20247e-05		9.42	0.15101		9.42	0.05359		9.42	0.09137
15.26	5.89955e-05		9.43	0.15742		9.43	0.05289		9.43	0.09184
15.28	5.64374e-05		9.44	0.14835		9.44	0.05363		9.44	0.08465
15.3	5.18709e-05		9.45	0.15688		9.45	0.05378		9.45	0.07862
15.32	5.0141e-05		9.46	0.16275		9.46	0.05446		9.46	0.08836
15.34	4.87242e-05		9.47	0.15955		9.47	0.05403		9.47	0.0923
15.36	4.82916e-05		9.48	0.15582		9.48	0.05071		9.48	0.08882
15.38	4.74298e-05		9.49	0.13981		9.49	0.04989		9.49	0.08975
15.4	4.68035e-05		9.5	0.15635		9.5	0.04954		9.5	0.09068
15.42	4.63971e-05		9.51	0.15422		9.51	0.04758		9.51	0.09068
15.44	4.61994e-05		9.52	0.16009		9.52	0.04878		9.52	0.08882
15.46	4.46935e-05		9.53	0.13767		9.53	0.04802		9.53	0.09508
15.48	4.49334e-05		9.54	0.15048		9.54	0.04879		9.54	0.08627
15.5	4.53665e-05		9.55	0.15688		9.55	0.05021		9.55	0.09369
15.52	4.59946e-05		9.56	0.14781		9.56	0.05155		9.56	0.10181
15.54	4.68224e-05		9.57	0.15368		9.57	0.05378		9.57	0.08395
15.56	4.78574e-05		9.58	0.15902		9.58	0.05419		9.58	0.09532
15.58	4.91107e-05		9.59	0.14835		9.59	0.05552		9.59	0.09694
15.6	5.05969e-05		9.6	0.13501		9.6	0.0549		9.6	0.09253
15.62	5.23346e-05		9.61	0.15208		9.61	0.05271		9.61	0.08859
15.64	5.43471e-05		9.62	0.13821		9.62	0.05421		9.62	0.09392
15.66	5.66631e-05		9.63	0.14568		9.63	0.05237		9.63	0.09787
15.68	5.9318e-05		9.64	0.14514		9.64	0.05243		9.64	0.09485
15.7	6.23549e-05		9.65	0.13714		9.65	0.05421		9.65	0.09462
15.72	6.58264e-05		9.66	0.12433		9.66	0.05535		9.66	0.09392
15.74	6.97972e-05		9.67	0.12753		9.67	0.05714		9.67	0.09253
15.76	7.43767e-05		9.68	0.15155		9.68	0.05691		9.68	0.0872
15.78	7.96053e-05		9.69	0.15261		9.69	0.05647		9.69	0.08001
15.8	8.56352e-05		9.7	0.16809		9.7	0.05414		9.7	0.10436
15.82	9.26217e-05		9.71	0.14781		9.71	0.05336		9.71	0.09207
15.84	0.000100763		9.72	0.14995		9.72	0.05442		9.72	0.09903
15.86	0.000110427		9.73	0.13981		9.73	0.05368		9.73	0.10366
15.88	0.00012172		9.74	0.1318		9.74	0.05419		9.74	0.10111
15.9	0.000135191		9.75	0.14941		9.75	0.05365		9.75	0.09647
15.92	0.000151429		9.76	0.14621		9.76	0.05319		9.76	0.10413
15.94	0.000171237		9.77	0.16649		9.77	0.05316		9.77	0.11085
15.96	0.00019574		9.78	0.15261		9.78	0.05376		9.78	0.11387
15.98	0.000226539		9.79	0.15048		9.79	0.05444		9.79	0.11456
16	0.000265986		9.8	0.15902		9.8	0.05461		9.8	0.12546
16.02	0.000317674		9.81	0.15582		9.81	0.05672		9.81	0.12059
16.04	0.000387257		9.82	0.15795		9.82	0.05951		9.82	0.11874
16.06	0.000485756		9.83	0.15902		9.83	0.06175		9.83	0.12546
16.08	0.000633742		9.84	0.15635		9.84	0.06242		9.84	0.11665
16.1	0.000871887		9.85	0.14728		9.85	0.06185		9.85	0.11735
16.12	0.00127		9.86	0.13821		9.86	0.0598		9.86	0.13219
16.14	0.00193		9.87	0.12753		9.87	0.06003		9.87	0.13057
16.16	0.00291		9.88	0.14835		9.88	0.06095		9.88	0.14703
16.18	0.00409		9.89	0.14408		9.89	0.06199		9.89	0.13474
16.2	0.00474		9.9	0.15155		9.9	0.06395		9.9	0.14865
16.22	0.0042		9.91	0.15528		9.91	0.06485		9.91	0.16118
16.24	0.00311		9.92	0.14621		9.92	0.0676		9.92	0.18391
16.26	0.0022		9.93	0.13981		9.93	0.06943		9.93	0.17834
16.28	0.00156		9.94	0.13127		9.94	0.07087		9.94	0.18135
16.3	0.00113		9.95	0.15155		9.95	0.07433		9.95	0.18738
16.32	0.000856666		9.96	0.15688		9.96	0.07598		9.96	0.19504
16.34	0.000700052		9.97	0.16329		9.97	0.07974		9.97	0.19852
16.36	0.000617565		9.98	0.15955		9.98	0.08277		9.98	0.20246
16.38	0.000587604		9.99	0.14514		9.99	0.08631		9.99	0.19828
16.4	0.000669267		10	0.14621		10	0.08887		10	0.20478
16.42	0.00073801		10.01	0.14674		10.01	0.0912		10.01	0.19365
16.44	0.0008777		10.02	0.13127		10.02	0.09522		10.02	0.18762
16.46	0.00112		10.03	0.16009		10.03	0.09578		10.03	0.20895
16.48	0.00151		10.04	0.15368		10.04	0.096		10.04	0.20385
16.5	0.00206		10.05	0.14674		10.05	0.09959		10.05	0.18205
16.52	0.00269		10.06	0.14781		10.06	0.10137		10.06	0.19109
16.54	0.00344		10.07	0.15582		10.07	0.103		10.07	0.18669
16.56	0.00409		10.08	0.14941		10.08	0.10423		10.08	0.19481
16.58	0.00396		10.09	0.15955		10.09	0.10488		10.09	0.20385
16.6	0.00307		10.1	0.15688		10.1	0.10417		10.1	0.20315
16.62	0.00213		10.11	0.14141		10.11	0.10538		10.11	0.18715
16.64	0.00146		10.12	0.17022		10.12	0.10446		10.12	0.18622
16.66	0.00105		10.13	0.16275		10.13	0.10232		10.13	0.18251
16.68	0.000808309		10.14	0.16596		10.14	0.1009		10.14	0.17718
16.7	0.000679188		10.15	0.15048		10.15	0.10115		10.15	0.17927
16.72	0.00062118		10.16	0.15475		10.16	0.10136		10.16	0.17927
16.74	0.000622076		10.17	0.15048		10.17	0.1016		10.17	0.17788
16.76	0.000685074		10.18	0.14461		10.18	0.09929		10.18	0.17764
16.78	0.000812656		10.19	0.16009		10.19	0.09731		10.19	0.16419
16.8	0.000966278		10.2	0.17076		10.2	0.09345		10.2	0.16605
16.82	0.00101		10.21	0.16329		10.21	0.08928		10.21	0.17347
16.84	0.000877874		10.22	0.1334		10.22	0.08389		10.22	0.15074
16.86	0.000700223		10.23	0.15582		10.23	0.08071		10.23	0.14541
16.88	0.000548104		10.24	0.17396		10.24	0.07888		10.24	0.14842
16.9	0.000449452		10.25	0.16275		10.25	0.07768		10.25	0.13497
16.92	0.00039062		10.26	0.15742		10.26	0.07761		10.26	0.13404
16.94	0.000356623		10.27	0.14568		10.27	0.07735		10.27	0.13845
16.96	0.000337009		10.28	0.14995		10.28	0.07645		10.28	0.13196
16.98	0.000325887		10.29	0.14461		10.29	0.07579		10.29	0.12848
17	0.000320265		10.3	0.16702		10.3	0.0731		10.3	0.1257
17.02	0.000318619		10.31	0.15795		10.31	0.0689		10.31	0.13776
17.04	0.00032012		10.32	0.15368		10.32	0.06551		10.32	0.1308
17.06	0.000324312		10.33	0.15368		10.33	0.06333		10.33	0.12199
17.08	0.000330991		10.34	0.14728		10.34	0.0636		10.34	0.11665
17.1	0.000404028		10.35	0.16062		10.35	0.06363		10.35	0.11317
17.12	0.00041784		10.36	0.15742		10.36	0.06239		10.36	0.12639
17.14	0.000437116		10.37	0.14941		10.37	0.06142		10.37	0.11851
17.16	0.000458892		10.38	0.13714		10.38	0.06152		10.38	0.11503
17.18	0.000485761		10.39	0.15795		10.39	0.0616		10.39	0.11897
17.2	0.000516559		10.4	0.14888		10.4	0.05993		10.4	0.12059
17.22	0.000547121		10.41	0.15742		10.41	0.05762		10.41	0.11085
17.24	0.000580995		10.42	0.14354		10.42	0.05721		10.42	0.12013
17.26	0.000621784		10.43	0.13821		10.43	0.05788		10.43	0.10853
17.28	0.000676565		10.44	0.14354		10.44	0.05793		10.44	0.10853
17.3	0.000726583		10.45	0.16275		10.45	0.05831		10.45	0.11317
17.32	0.000752257		10.46	0.13554		10.46	0.0569		10.46	0.12245
17.34	0.00076215		10.47	0.13981		10.47	0.05514		10.47	0.12407
17.36	0.000778533		10.48	0.13661		10.48	0.05438		10.48	0.10714
17.38	0.000808837		10.49	0.15155		10.49	0.05527		10.49	0.10993
17.4	0.000852695		10.5	0.14995		10.5	0.05429		10.5	0.10529
17.42	0.000908614		10.51	0.13447		10.51	0.05583		10.51	0.11294
17.44	0.000975859		10.52	0.14408		10.52	0.05829		10.52	0.10923
17.46	0.00105		10.53	0.14995		10.53	0.05965		10.53	0.11712
17.48	0.00115		10.54	0.14568		10.54	0.05955		10.54	0.11085
17.5	0.00125		10.55	0.13661		10.55	0.06146		10.55	0.11827
17.52	0.00138		10.56	0.15261		10.56	0.0606		10.56	0.12477
17.54	0.00153		10.57	0.14141		10.57	0.05923		10.57	0.11317
17.56	0.0017		10.58	0.13821		10.58	0.05869		10.58	0.12245
17.58	0.00192		10.59	0.13927		10.59	0.05873		10.59	0.11967
17.6	0.00217		10.6	0.13607		10.6	0.05857		10.6	0.12755
17.62	0.00249		10.61	0.14408		10.61	0.05927		10.61	0.12175
17.64	0.00289		10.62	0.14835		10.62	0.05843		10.62	0.12059
17.66	0.00339		10.63	0.13447		10.63	0.05847		10.63	0.11294
17.68	0.00405		10.64	0.15101		10.64	0.05838		10.64	0.12245
17.7	0.00493		10.65	0.14621		10.65	0.05806		10.65	0.11224
17.72	0.00615		10.66	0.12807		10.66	0.05571		10.66	0.11874
17.74	0.00793		10.67	0.14941		10.67	0.05544		10.67	0.11433
17.76	0.01074		10.68	0.14781		10.68	0.05539		10.68	0.12083
17.78	0.0154		10.69	0.14941		10.69	0.0546		10.69	0.11897
17.8	0.02321		10.7	0.13981		10.7	0.05482		10.7	0.11526
17.82	0.03562		10.71	0.12487		10.71	0.05568		10.71	0.12245
17.84	0.05258		10.72	0.14194		10.72	0.05566		10.72	0.12338
17.86	0.06758		10.73	0.15048		10.73	0.05989		10.73	0.12268
17.88	0.06695		10.74	0.13821		10.74	0.06037		10.74	0.11943
17.9	0.05147		10.75	0.13821		10.75	0.06033		10.75	0.12106
17.92	0.03486		10.76	0.13927		10.76	0.05991		10.76	0.11781
17.94	0.02294		10.77	0.1286		10.77	0.06033		10.77	0.12361
17.96	0.01555		10.78	0.12807		10.78	0.05944		10.78	0.12384
17.98	0.01127		10.79	0.14941		10.79	0.05927		10.79	0.12407
18	0.00885		10.8	0.13927		10.8	0.0598		10.8	0.12361
18.02	0.00755		10.81	0.13554		10.81	0.06097		10.81	0.12848
18.04	0.00701		10.82	0.1318		10.82	0.06286		10.82	0.13288
18.06	0.00701		10.83	0.13447		10.83	0.06777		10.83	0.13173
18.08	0.00717		10.84	0.12967		10.84	0.06799		10.84	0.12616
18.1	0.00683		10.85	0.14835		10.85	0.06919		10.85	0.1352
18.12	0.00596		10.86	0.16115		10.86	0.07015		10.86	0.12987
18.14	0.00516		10.87	0.14408		10.87	0.07056		10.87	0.125
18.16	0.00467		10.88	0.13821		10.88	0.0702		10.88	0.13381
18.18	0.00453		10.89	0.15848		10.89	0.07048		10.89	0.12245
18.2	0.00472		10.9	0.13447		10.9	0.07085		10.9	0.12083
18.22	0.00528		10.91	0.13714		10.91	0.07157		10.91	0.12871
18.24	0.00639		10.92	0.13394		10.92	0.07351		10.92	0.13335
18.26	0.00835		10.93	0.12593		10.93	0.07358		10.93	0.13335
18.28	0.01148		10.94	0.13127		10.94	0.07231		10.94	0.13636
18.3	0.01573		10.95	0.1206		10.95	0.07285		10.95	0.13961
18.32	0.01942		10.96	0.15101		10.96	0.07411		10.96	0.13033
18.34	0.01937		10.97	0.11953		10.97	0.07263		10.97	0.12709
18.36	0.01617		10.98	0.12647		10.98	0.07094		10.98	0.12825
18.38	0.0131		10.99	0.14781		10.99	0.06912		10.99	0.13335
18.4	0.01152		11	0.13981		11	0.06964		11	0.1308
18.42	0.01157		11.01	0.1318		11.01	0.06919		11.01	0.13613
18.44	0.01338		11.02	0.14141		11.02	0.06842		11.02	0.14007
18.46	0.01753		11.03	0.14568		11.03	0.06626		11.03	0.14263
18.48	0.02511		11.04	0.1318		11.04	0.06673		11.04	0.14471
18.5	0.03732		11.05	0.14248		11.05	0.06832		11.05	0.13683
18.52	0.05354		11.06	0.1318		11.06	0.0692		11.06	0.13265
18.54	0.06614		11.07	0.13714		11.07	0.06907		11.07	0.15167
18.56	0.06289		11.08	0.14461		11.08	0.06956		11.08	0.14518
18.58	0.04789		11.09	0.12006		11.09	0.06846		11.09	0.14402
18.6	0.03318		11.1	0.15315		11.1	0.06903		11.1	0.15468
18.62	0.02264		11.11	0.12753		11.11	0.06912		11.11	0.14448
18.64	0.01614		11.12	0.14034		11.12	0.06865		11.12	0.14819
18.66	0.01265		11.13	0.13394		11.13	0.06741		11.13	0.16489
18.68	0.01103		11.14	0.12647		11.14	0.06775		11.14	0.14703
18.7	0.01017		11.15	0.16169		11.15	0.06743		11.15	0.13567
18.72	0.00924		11.16	0.13767		11.16	0.06717		11.16	0.15468
18.74	0.008		11.17	0.14674		11.17	0.06787		11.17	0.15631
18.76	0.00643		11.18	0.1238		11.18	0.0663		11.18	0.15654
18.78	0.00498		11.19	0.12807		11.19	0.06513		11.19	0.15237
18.8	0.00389		11.2	0.14194		11.2	0.06375		11.2	0.14842
18.82	0.00315		11.21	0.15261		11.21	0.06437		11.21	0.14355
18.84	0.00264		11.22	0.15315		11.22	0.06546		11.22	0.16257
18.86	0.00228		11.23	0.15528		11.23	0.06568		11.23	0.15561
18.88	0.00201		11.24	0.14034		11.24	0.06695		11.24	0.15932
18.9	0.00181		11.25	0.14141		11.25	0.06701		11.25	0.16187
18.92	0.00166		11.26	0.14568		11.26	0.06814		11.26	0.15793
18.94	0.00154		11.27	0.15368		11.27	0.06812		11.27	0.15863
18.96	0.00145		11.28	0.15261		11.28	0.06691		11.28	0.16442
18.98	0.00139		11.29	0.16702		11.29	0.06659		11.29	0.15074
19	0.00136		11.3	0.16809		11.3	0.06396		11.3	0.15213
19.02	0.00136		11.31	0.15101		11.31	0.06491		11.31	0.15492
19.04	0.00141		11.32	0.14034		11.32	0.06674		11.32	0.16582
19.06	0.00152		11.33	0.12967		11.33	0.06762		11.33	0.15955
19.08	0.00174		11.34	0.16009		11.34	0.06813		11.34	0.15144
19.1	0.00216		11.35	0.16275		11.35	0.06838		11.35	0.16071
19.12	0.00288		11.36	0.14568		11.36	0.06837		11.36	0.1519
19.14	0.00397		11.37	0.15155		11.37	0.06811		11.37	0.15213
19.16	0.00521		11.38	0.13874		11.38	0.06754		11.38	0.1679
19.18	0.00571		11.39	0.15955		11.39	0.06664		11.39	0.15631
19.2	0.00488		11.4	0.15795		11.4	0.06435		11.4	0.16071
19.22	0.00357		11.41	0.14835		11.41	0.06439		11.41	0.16883
19.24	0.00252		11.42	0.15902		11.42	0.06464		11.42	0.16929
19.26	0.00183		11.43	0.15742		11.43	0.06503		11.43	0.16698
19.28	0.00141		11.44	0.13821		11.44	0.06605		11.44	0.1744
19.3	0.00116		11.45	0.15315		11.45	0.06673		11.45	0.16257
19.32	0.001		11.46	0.14888		11.46	0.06767		11.46	0.16605
19.34	0.000904706		11.47	0.13981		11.47	0.06931		11.47	0.17231
19.36	0.000773582		11.48	0.14568		11.48	0.06853		11.48	0.16512
19.38	0.000732827		11.49	0.14568		11.49	0.06672		11.49	0.17115
19.4	0.000708226		11.5	0.15475		11.5	0.06545		11.5	0.17579
19.42	0.000698719		11.51	0.15048		11.51	0.06409		11.51	0.16489
19.44	0.000703539		11.52	0.15368		11.52	0.06362		11.52	0.18437
19.46	0.000723504		11.53	0.14781		11.53	0.06366		11.53	0.16744
19.48	0.000761301		11.54	0.14781		11.54	0.06584		11.54	0.16303
19.5	0.000822595		11.55	0.15368		11.55	0.06497		11.55	0.18066
19.52	0.000918886		11.56	0.16916		11.56	0.06444		11.56	0.18019
19.54	0.00107		11.57	0.14408		11.57	0.06296		11.57	0.17602
19.56	0.00133		11.58	0.14781		11.58	0.05971		11.58	0.16605
19.58	0.00175		11.59	0.15155		11.59	0.0565		11.59	0.17161
19.6	0.00241		11.6	0.1334		11.6	0.05561		11.6	0.1686
19.62	0.0033		11.61	0.16275		11.61	0.05602		11.61	0.17904
19.64	0.00411		11.62	0.15368		11.62	0.05798		11.62	0.17185
19.66	0.00418		11.63	0.15261		11.63	0.05906		11.63	0.18437
19.68	0.00358		11.64	0.15742		11.64	0.06179		11.64	0.17069
19.7	0.003		11.65	0.15688		11.65	0.06141		11.65	0.16558
19.72	0.00276		11.66	0.16809		11.66	0.0606		11.66	0.16906
19.74	0.00294		11.67	0.13447		11.67	0.06035		11.67	0.18019
19.76	0.0036		11.68	0.18623		11.68	0.05813		11.68	0.1635
19.78	0.0048		11.69	0.1937		11.69	0.05577		11.69	0.16118
19.8	0.00666		11.7	0.1793		11.7	0.05512		11.7	0.17347
19.82	0.00927		11.71	0.17182		11.71	0.05606		11.71	0.17973
19.84	0.01199		11.72	0.16916		11.72	0.05632		11.72	0.16999
19.86	0.01251		11.73	0.15315		11.73	0.05533		11.73	0.16303
19.88	0.01007		11.74	0.15902		11.74	0.05416		11.74	0.17045
19.9	0.00698		11.75	0.15155		11.75	0.05248		11.75	0.17672
19.92	0.00464		11.76	0.15048		11.76	0.05005		11.76	0.16837
19.94	0.00314		11.77	0.15848		11.77	0.04969		11.77	0.17138
19.96	0.00225		11.78	0.14461		11.78	0.048		11.78	0.17417
19.98	0.00172		11.79	0.15315		11.79	0.04721		11.79	0.16883
20	0.0014		11.8	0.17556		11.8	0.04807		11.8	0.18692
20.02	0.00114		11.81	0.16435		11.81	0.04878		11.81	0.17509
20.04	0.00101		11.82	0.16009		11.82	0.05029		11.82	0.19109
20.06	0.000932425		11.83	0.16169		11.83	0.0512		11.83	0.17973
20.08	0.000872381		11.84	0.15315		11.84	0.05055		11.84	0.17208
20.1	0.000829222		11.85	0.16756		11.85	0.05052		11.85	0.17045
20.12	0.000825585		11.86	0.15208		11.86	0.05181		11.86	0.18228
20.14	0.000873567		11.87	0.16702		11.87	0.05309		11.87	0.17069
20.16	0.000967743		11.88	0.15101		11.88	0.0537		11.88	0.17556
20.18	0.00107		11.89	0.15422		11.89	0.05321		11.89	0.17672
20.2	0.00109		11.9	0.15688		11.9	0.05267		11.9	0.15816
20.22	0.00105		11.91	0.16756		11.91	0.0503		11.91	0.1737
20.24	0.00105		11.92	0.14461		11.92	0.04853		11.92	0.17301
20.26	0.00112		11.93	0.14995		11.93	0.04635		11.93	0.16048
20.28	0.00132		11.94	0.13501		11.94	0.04463		11.94	0.15979
20.3	0.00167		11.95	0.13981		11.95	0.04344		11.95	0.16535
20.32	0.00227		11.96	0.15848		11.96	0.04491		11.96	0.15747
20.34	0.00317		11.97	0.13874		11.97	0.04492		11.97	0.16118
20.36	0.00432		11.98	0.13554		11.98	0.04563		11.98	0.157
20.38	0.00537		11.99	0.15528		11.99	0.04549		11.99	0.14796
20.4	0.00635		12	0.14674		12	0.04558		12	0.15399
20.42	0.00768		12.01	0.13714		12.01	0.04368		12.01	0.14332
20.44	0.00875		12.02	0.15635		12.02	0.04196		12.02	0.13497
20.46	0.00807		12.03	0.14781		12.03	0.04158		12.03	0.13288
20.48	0.00602		12.04	0.13607		12.04	0.0429		12.04	0.13451
20.5	0.00408		12.05	0.14461		12.05	0.04394		12.05	0.13103
20.52	0.00273		12.06	0.13661		12.06	0.04493		12.06	0.13544
20.54	0.00189		12.07	0.15101		12.07	0.04466		12.07	0.12709
20.56	0.0014		12.08	0.13821		12.08	0.04512		12.08	0.1257
20.58	0.00109		12.09	0.14194		12.09	0.04595		12.09	0.11526
20.6	0.000889852		12.1	0.13554		12.1	0.04587		12.1	0.12291
20.62	0.000752732		12.11	0.13447		12.11	0.04322		12.11	0.11827
20.64	0.000654859		12.12	0.15048		12.12	0.041		12.12	0.11387
20.66	0.000595425		12.13	0.13821		12.13	0.04077		12.13	0.11596
20.68	0.000565005		12.14	0.12647		12.14	0.04152		12.14	0.12454
20.7	0.000565702		12.15	0.127		12.15	0.04141		12.15	0.12268
20.72	0.00060847		12.16	0.14514		12.16	0.03929		12.16	0.11781
20.74	0.000715576		12.17	0.14354		12.17	0.04006		12.17	0.11201
20.76	0.000917886		12.18	0.15101		12.18	0.04027		12.18	0.09949
20.78	0.00124		12.19	0.13447		12.19	0.04199		12.19	0.1025
20.8	0.0016		12.2	0.14781		12.2	0.04319		12.2	0.11224
20.82	0.00175		12.21	0.15048		12.21	0.04393		12.21	0.11039
20.84	0.0015		12.22	0.15902		12.22	0.04388		12.22	0.11271
20.86	0.0011		12.23	0.1206		12.23	0.04457		12.23	0.11526
20.88	0.000773341		12.24	0.13714		12.24	0.0443		12.24	0.1032
20.9	0.000559932		12.25	0.14835		12.25	0.04345		12.25	0.11201
20.92	0.000430252		12.26	0.14461		12.26	0.04121		12.26	0.11433
20.94	0.000363771		12.27	0.127		12.27	0.04098		12.27	0.10065
20.96	0.000315951		12.28	0.10406		12.28	0.03945		12.28	0.09392
20.98	0.000285038		12.29	0.14941		12.29	0.03982		12.29	0.09903
21	0.000264775		12.3	0.13661		12.3	0.04		12.3	0.10598
21.02	0.000252294		12.31	0.13127		12.31	0.04112		12.31	0.10111
21.04	0.000246689		12.32	0.12914		12.32	0.03933		12.32	0.10529
21.06	0.000248128		12.33	0.14194		12.33	0.03905		12.33	0.10413
21.08	0.000258008		12.34	0.13981		12.34	0.04026		12.34	0.10784
21.1	0.000277578		12.35	0.12807		12.35	0.041		12.35	0.10714
21.12	0.000302787		12.36	0.13821		12.36	0.04013		12.36	0.09207
21.14	0.000321316		12.37	0.13554		12.37	0.03967		12.37	0.10135
21.16	0.000321333		12.38	0.11846		12.38	0.03905		12.38	0.08789
21.18	0.000314		12.39	0.14514		12.39	0.03966		12.39	0.09926
21.2	0.000319432		12.4	0.13394		12.4	0.03936		12.4	0.09763
21.22	0.000338027		12.41	0.12914		12.41	0.0389		12.41	0.0916
21.24	0.000374593		12.42	0.14461		12.42	0.03683		12.42	0.08859
21.26	0.000428644		12.43	0.14194		12.43	0.03667		12.43	0.08998
21.28	0.000495471		12.44	0.13607		12.44	0.039		12.44	0.08952
21.3	0.000568381		12.45	0.14835		12.45	0.0392		12.45	0.09601
21.32	0.000668592		12.46	0.13821		12.46	0.03906		12.46	0.08975
21.34	0.000821972		12.47	0.11686		12.47	0.04023		12.47	0.09787
21.36	0.00108		12.48	0.12593		12.48	0.04063		12.48	0.09856
21.38	0.0014		12.49	0.13074		12.49	0.04235		12.49	0.10042
21.4	0.00169		12.5	0.1334		12.5	0.04187		12.5	0.09601
21.42	0.00186		12.51	0.15742		12.51	0.04207		12.51	0.09439
21.44	0.00212		12.52	0.13767		12.52	0.04279		12.52	0.09694
21.46	0.00275		12.53	0.1158		12.53	0.04266		12.53	0.08534
21.48	0.00388		12.54	0.12273		12.54	0.04316		12.54	0.09601
21.5	0.00542		12.55	0.13767		12.55	0.04332		12.55	0.09462
21.52	0.00656		12.56	0.12967		12.56	0.04316		12.56	0.09624
21.54	0.00611		12.57	0.13981		12.57	0.04302		12.57	0.0974
21.56	0.00455		12.58	0.1318		12.58	0.04252		12.58	0.0981
21.58	0.0031		12.59	0.14248		12.59	0.0429		12.59	0.10274
21.6	0.00212		12.6	0.13767		12.6	0.0407		12.6	0.09624
21.62	0.00156		12.61	0.14354		12.61	0.04083		12.61	0.09787
21.64	0.0013		12.62	0.14674		12.62	0.04025		12.62	0.09462
21.66	0.00121		12.63	0.12967		12.63	0.03864		12.63	0.08859
21.68	0.00116		12.64	0.14248		12.64	0.03796		12.64	0.09276
21.7	0.00102		12.65	0.13767		12.65	0.03909		12.65	0.09323
21.72	0.000814522		12.66	0.14034		12.66	0.03928		12.66	0.08558
21.74	0.000645487		12.67	0.13981		12.67	0.0393		12.67	0.09972
21.76	0.000533367		12.68	0.13661		12.68	0.03943		12.68	0.09949
21.78	0.000472626		12.69	0.12807		12.69	0.04067		12.69	0.08998
21.8	0.000455153		12.7	0.119		12.7	0.04088		12.7	0.093
21.82	0.000476388		12.71	0.127		12.71	0.04239		12.71	0.09276
21.84	0.000528533		12.72	0.14248		12.72	0.04247		12.72	0.08882
21.86	0.000573023		12.73	0.13234		12.73	0.04264		12.73	0.09787
21.88	0.000547421		12.74	0.14248		12.74	0.04197		12.74	0.09717
21.9	0.00046608		12.75	0.127		12.75	0.04309		12.75	0.09578
21.92	0.000380967		12.76	0.14141		12.76	0.04314		12.76	0.09995
21.94	0.000328274		12.77	0.14034		12.77	0.04198		12.77	0.10065
21.96	0.000297952		12.78	0.15048		12.78	0.04173		12.78	0.09045
21.98	0.000283338		12.79	0.14941		12.79	0.04186		12.79	0.09392
22	0.000278997		12.8	0.14248		12.8	0.04192		12.8	0.08766
22.02	0.000281707		12.81	0.12807		12.81	0.04226		12.81	0.09926
22.04	0.000290005		12.82	0.13234		12.82	0.04372		12.82	0.09787
22.06	0.000303375		12.83	0.12914		12.83	0.04399		12.83	0.09253
22.08	0.000322051		12.84	0.15315		12.84	0.04287		12.84	0.08349
22.1	0.000346616		12.85	0.13554		12.85	0.04418		12.85	0.09949
22.12	0.000378119		12.86	0.13127		12.86	0.04541		12.86	0.09276
22.14	0.000418137		12.87	0.1286		12.87	0.04543		12.87	0.093
22.16	0.000468968		12.88	0.13287		12.88	0.04427		12.88	0.08975
22.18	0.000533947		12.89	0.15155		12.89	0.04264		12.89	0.08558
22.2	0.000617978		12.9	0.13981		12.9	0.04147		12.9	0.09833
22.22	0.000728471		12.91	0.13287		12.91	0.04186		12.91	0.09068
22.24	0.000877204		12.92	0.14408		12.92	0.04121		12.92	0.09184
22.26	0.00108		12.93	0.14461		12.93	0.04062		12.93	0.09926
22.28	0.00139		12.94	0.17343		12.94	0.04089		12.94	0.08186
22.3	0.00187		12.95	0.14248		12.95	0.04244		12.95	0.09253
22.32	0.00267		12.96	0.15315		12.96	0.04445		12.96	0.09045
22.34	0.00401		12.97	0.14888		12.97	0.04449		12.97	0.08627
22.36	0.00613		12.98	0.15368		12.98	0.04358		12.98	0.09671
22.38	0.00902		12.99	0.15528		12.99	0.04325		12.99	0.09207
22.4	0.01154		13	0.14354		13	0.04275		13	0.09995
22.42	0.01138		13.01	0.12433		13.01	0.04227		13.01	0.08442
22.44	0.00875		13.02	0.14941		13.02	0.04028		13.02	0.08627
22.46	0.00599		13.03	0.17129		13.03	0.04204		13.03	0.09045
22.48	0.00402		13.04	0.14835		13.04	0.04231		13.04	0.08697
22.5	0.0028		13.05	0.18463		13.05	0.04393		13.05	0.09068
22.52	0.00209		13.06	0.15742		13.06	0.04595		13.06	0.09207
22.54	0.0017		13.07	0.13287		13.07	0.04586		13.07	0.09995
22.56	0.00152		13.08	0.15101		13.08	0.04787		13.08	0.09184
22.58	0.00153		13.09	0.15368		13.09	0.04819		13.09	0.09671
22.6	0.00174		13.1	0.16169		13.1	0.04842		13.1	0.08673
22.62	0.00218		13.11	0.16435		13.11	0.04784		13.11	0.09091
22.64	0.00286		13.12	0.16115		13.12	0.04652		13.12	0.08998
22.66	0.00348		13.13	0.14461		13.13	0.04697		13.13	0.08882
22.68	0.00344		13.14	0.17076		13.14	0.04618		13.14	0.0872
22.7	0.00275		13.15	0.14461		13.15	0.04728		13.15	0.08998
22.72	0.00203		13.16	0.14888		13.16	0.04693		13.16	0.08766
22.74	0.00155		13.17	0.17289		13.17	0.04751		13.17	0.08534
22.76	0.00131		13.18	0.14408		13.18	0.04933		13.18	0.08952
22.78	0.00125		13.19	0.14674		13.19	0.05009		13.19	0.08975
22.8	0.00133		13.2	0.14194		13.2	0.05201		13.2	0.09833
22.82	0.00158		13.21	0.14194		13.21	0.05381		13.21	0.08302
22.84	0.00192		13.22	0.17076		13.22	0.05538		13.22	0.09369
22.86	0.00204		13.23	0.17022		13.23	0.05797		13.23	0.09068
22.88	0.00175		13.24	0.16169		13.24	0.06161		13.24	0.08511
22.9	0.00131		13.25	0.17823		13.25	0.0643		13.25	0.08395
22.92	0.000965552		13.26	0.15582		13.26	0.06728		13.26	0.09717
22.94	0.000743996		13.27	0.16756		13.27	0.07058		13.27	0.09647
22.96	0.000618664		13.28	0.17236		13.28	0.07258		13.28	0.09601
22.98	0.000560574		13.29	0.15315		13.29	0.07448		13.29	0.09021
23	0.000536585		13.3	0.15261		13.3	0.07729		13.3	0.08117
23.02	0.000556719		13.31	0.16062		13.31	0.07977		13.31	0.09555
23.04	0.000618288		13.32	0.14621		13.32	0.08269		13.32	0.0916
23.06	0.000742184		13.33	0.15368		13.33	0.08589		13.33	0.09671
23.08	0.000958869		13.34	0.17503		13.34	0.08954		13.34	0.09346
23.1	0.0013		13.35	0.16862		13.35	0.09189		13.35	0.09114
23.12	0.00173		13.36	0.17396		13.36	0.09566		13.36	0.09253
23.14	0.00207		13.37	0.1793		13.37	0.09928		13.37	0.10506
23.16	0.00215		13.38	0.16115		13.38	0.10024		13.38	0.0981
23.18	0.00208		13.39	0.17182		13.39	0.10053		13.39	0.09694
23.2	0.00194		13.4	0.17983		13.4	0.10343		13.4	0.09972
23.22	0.00194		13.41	0.18517		13.41	0.10458		13.41	0.08627
23.24	0.00226		13.42	0.18143		13.42	0.1066		13.42	0.08581
23.26	0.00293		13.43	0.14728		13.43	0.10713		13.43	0.09578
23.28	0.00376		13.44	0.17022		13.44	0.10916		13.44	0.09392
23.3	0.0041		13.45	0.17716		13.45	0.11109		13.45	0.09253
23.32	0.00351		13.46	0.16969		13.46	0.11136		13.46	0.09508
23.34	0.00251		13.47	0.17076		13.47	0.11114		13.47	0.09694
23.36	0.00169		13.48	0.1937		13.48	0.10687		13.48	0.09323
23.38	0.00115		13.49	0.17449		13.49	0.10494		13.49	0.09879
23.4	0.00081403		13.5	0.19424		13.5	0.10285		13.5	0.11224
23.42	0.000616106		13.51	0.19797		13.51	0.09936		13.51	0.10065
23.44	0.000495068		13.52	0.19157		13.52	0.0962		13.52	0.10158
23.46	0.000416256		13.53	0.16809		13.53	0.09525		13.53	0.09879
23.48	0.000359079		13.54	0.16969		13.54	0.09344		13.54	0.08905
23.5	0.000311394		13.55	0.1905		13.55	0.09149		13.55	0.09555
23.52	0.000272173		13.56	0.19157		13.56	0.08793		13.56	0.09601
23.54	0.000241037		13.57	0.18036		13.57	0.08544		13.57	0.10923
23.56	0.000217269		13.58	0.18356		13.58	0.08092		13.58	0.09532
23.58	0.000199157		13.59	0.1905		13.59	0.07818		13.59	0.09601
23.6	0.000185286		13.6	0.17983		13.6	0.07387		13.6	0.09647
23.62	0.000174649		13.61	0.17289		13.61	0.06921		13.61	0.09137
23.64	0.000166587		13.62	0.17076		13.62	0.06595		13.62	0.09207
23.66	0.000160689		13.63	0.17396		13.63	0.06528		13.63	0.09694
23.68	0.000156708		13.64	0.16542		13.64	0.06171		13.64	0.09346
23.7	0.000154605		13.65	0.19957		13.65	0.06145		13.65	0.10274
23.72	0.000154207		13.66	0.18837		13.66	0.06004		13.66	0.10042
23.74	0.000155701		13.67	0.16596		13.67	0.06033		13.67	0.09879
23.76	0.000159345		13.68	0.17769		13.68	0.05951		13.68	0.1148
23.78	0.000165639		13.69	0.17076		13.69	0.0598		13.69	0.109
23.8	0.000175535		13.7	0.17556		13.7	0.05839		13.7	0.10343
23.82	0.00019093		13.71	0.17983		13.71	0.05676		13.71	0.10807
23.84	0.000215548		13.72	0.1857		13.72	0.05707		13.72	0.11503
23.86	0.000255867		13.73	0.17022		13.73	0.05748		13.73	0.11387
23.88	0.000320849		13.74	0.17129		13.74	0.0564		13.74	0.11155
23.9	0.000407789		13.75	0.17449		13.75	0.05603		13.75	0.09903
23.92	0.000525462		13.76	0.17556		13.76	0.05557		13.76	0.1083
23.94	0.000598822		13.77	0.16542		13.77	0.0552		13.77	0.11688
23.96	0.000563915		13.78	0.18997		13.78	0.05368		13.78	0.11596
23.98	0.00047877		13.79	0.18036		13.79	0.05209		13.79	0.10598
24	0.000414646		13.8	0.18196		13.8	0.0504		13.8	0.11132
24.02	0.000388706		13.81	0.16596		13.81	0.05092		13.81	0.11712
24.04	0.000397928		13.82	0.18356		13.82	0.05128		13.82	0.12546
24.06	0.000439142		13.83	0.20438		13.83	0.05179		13.83	0.11085
24.08	0.000516528		13.84	0.18463		13.84	0.05183		13.84	0.11178
24.1	0.000647569		13.85	0.18303		13.85	0.05347		13.85	0.109
24.12	0.000869853		13.86	0.1905		13.86	0.0553		13.86	0.11062
24.14	0.00124		13.87	0.18837		13.87	0.05349		13.87	0.1148
24.16	0.00183		13.88	0.16809		13.88	0.05203		13.88	0.12013
24.18	0.00265		13.89	0.16756		13.89	0.05062		13.89	0.11248
24.2	0.00339		13.9	0.19637		13.9	0.04976		13.9	0.10598
24.22	0.00341		13.91	0.18943		13.91	0.0501		13.91	0.1148
24.24	0.00275		13.92	0.1921		13.92	0.05033		13.92	0.11596
24.26	0.00204		13.93	0.19424		13.93	0.0509		13.93	0.12175
24.28	0.00155		13.94	0.21612		13.94	0.05204		13.94	0.11016
24.3	0.0013		13.95	0.18677		13.95	0.05349		13.95	0.109
24.32	0.00128		13.96	0.18783		13.96	0.05379		13.96	0.10923
24.34	0.00147		13.97	0.19584		13.97	0.05254		13.97	0.10853
24.36	0.00191		13.98	0.20064		13.98	0.05326		13.98	0.1148
24.38	0.00267		13.99	0.18837		13.99	0.05335		13.99	0.12291
24.4	0.00366		14	0.20704		14	0.05423		14	0.11433
24.42	0.00439		14.01	0.17983		14.01	0.05469		14.01	0.12384
24.44	0.00434		14.02	0.17289		14.02	0.05494		14.02	0.11897
24.46	0.00377		14.03	0.1873		14.03	0.05516		14.03	0.11827
24.48	0.00298		14.04	0.17609		14.04	0.0556		14.04	0.12268
24.5	0.00222		14.05	0.17716		14.05	0.05495		14.05	0.11387
24.52	0.00166		14.06	0.17716		14.06	0.05475		14.06	0.10575
24.54	0.00131		14.07	0.17983		14.07	0.0543		14.07	0.12268
24.56	0.00115		14.08	0.16222		14.08	0.05508		14.08	0.1148
24.58	0.00117		14.09	0.16916		14.09	0.05468		14.09	0.12059
24.6	0.00136		14.1	0.17022		14.1	0.05383		14.1	0.11085
24.62	0.00168		14.11	0.18303		14.11	0.05337		14.11	0.11294
24.64	0.00201		14.12	0.17182		14.12	0.05318		14.12	0.1148
24.66	0.00218		14.13	0.15848		14.13	0.05319		14.13	0.11178
24.68	0.00201		14.14	0.17663		14.14	0.05375		14.14	0.11294
24.7	0.00159		14.15	0.17769		14.15	0.05258		14.15	0.1148
24.72	0.00121		14.16	0.15742		14.16	0.05179		14.16	0.12083
24.74	0.001		14.17	0.16542		14.17	0.04987		14.17	0.11572
24.76	0.000948177		14.18	0.16329		14.18	0.04983		14.18	0.11433
24.78	0.00102		14.19	0.1873		14.19	0.04949		14.19	0.12268
24.8	0.00108		14.2	0.17449		14.2	0.04777		14.2	0.12314
24.82	0.00101		14.21	0.16062		14.21	0.04923		14.21	0.11619
24.84	0.000844798		14.22	0.16542		14.22	0.04951		14.22	0.12454
24.86	0.000732477		14.23	0.17503		14.23	0.05093		14.23	0.12245
24.88	0.000708151		14.24	0.16596		14.24	0.05179		14.24	0.12268
24.9	0.000745491		14.25	0.15048		14.25	0.05185		14.25	0.12477
24.92	0.000782278		14.26	0.17823		14.26	0.05134		14.26	0.11596
24.94	0.000812318		14.27	0.16382		14.27	0.05027		14.27	0.11874
24.96	0.000854476		14.28	0.15688		14.28	0.05088		14.28	0.11364
24.98	0.000826163		14.29	0.16649		14.29	0.05126		14.29	0.11387
25	0.00068081		14.3	0.17556		14.3	0.05096		14.3	0.12059
25.02	0.000514575		14.31	0.16809		14.31	0.05087		14.31	0.11967
25.04	0.000391587		14.32	0.15848		14.32	0.04993		14.32	0.12152
25.06	0.000315872		14.33	0.17716		14.33	0.05089		14.33	0.12314
25.08	0.00027695		14.34	0.18196		14.34	0.04994		14.34	0.11874
25.1	0.000262877		14.35	0.17823		14.35	0.04984		14.35	0.12059
25.12	0.000267279		14.36	0.17983		14.36	0.05023		14.36	0.13057
25.14	0.000280768		14.37	0.19691		14.37	0.05215		14.37	0.12616
25.16	0.000285604		14.38	0.15955		14.38	0.05318		14.38	0.12546
25.18	0.000276133		14.39	0.15261		14.39	0.05539		14.39	0.11433
25.2	0.000269396		14.4	0.17876		14.4	0.05576		14.4	0.11967
25.22	0.000279567		14.41	0.15422		14.41	0.0535		14.41	0.11943
25.24	0.000314082		14.42	0.16115		14.42	0.0534		14.42	0.11943
25.26	0.000385263		14.43	0.17449		14.43	0.05355		14.43	0.12778
25.28	0.00051017		14.44	0.15528		14.44	0.05286		14.44	0.13358
25.3	0.000702499		14.45	0.17663		14.45	0.05134		14.45	0.11781
25.32	0.00093558		14.46	0.16222		14.46	0.05		14.46	0.11387
25.34	0.00107		14.47	0.16756		14.47	0.05045		14.47	0.10923
25.36	0.000967881		14.48	0.15048		14.48	0.04986		14.48	0.10923
25.38	0.000754605		14.49	0.15902		14.49	0.05128		14.49	0.12129
25.4	0.000578246		14.5	0.17609		14.5	0.05041		14.5	0.12175
25.42	0.000471639		14.51	0.16542		14.51	0.04972		14.51	0.11804
25.44	0.000421989		14.52	0.16756		14.52	0.05017		14.52	0.10923
25.46	0.00041254		14.53	0.17663		14.53	0.05121		14.53	0.1243
25.48	0.000432734		14.54	0.16382		14.54	0.05229		14.54	0.1308
25.5	0.00048021		14.55	0.15902		14.55	0.05148		14.55	0.1243
25.52	0.000560588		14.56	0.17609		14.56	0.05013		14.56	0.11456
25.54	0.000688495		14.57	0.1825		14.57	0.04964		14.57	0.11874
25.56	0.000884088		14.58	0.16489		14.58	0.04948		14.58	0.12801
25.58	0.00118		14.59	0.17503		14.59	0.04949		14.59	0.12686
25.6	0.00158		14.6	0.15848		14.6	0.04851		14.6	0.11526
25.62	0.0021		14.61	0.16435		14.61	0.04932		14.61	0.12338
25.64	0.00286		14.62	0.17289		14.62	0.04837		14.62	0.1199
25.66	0.00399		14.63	0.17022		14.63	0.04851		14.63	0.12639
25.68	0.00541		14.64	0.15315		14.64	0.04892		14.64	0.12662
25.7	0.0064		14.65	0.17022		14.65	0.04985		14.65	0.1148
25.72	0.00593		14.66	0.15422		14.66	0.04956		14.66	0.11851
25.74	0.00441		14.67	0.1793		14.67	0.04898		14.67	0.11665
25.76	0.00298		14.68	0.17449		14.68	0.04951		14.68	0.11039
25.78	0.002		14.69	0.16862		14.69	0.05078		14.69	0.11758
25.8	0.00141		14.7	0.15795		14.7	0.05131		14.7	0.11433
25.82	0.0011		14.71	0.17289		14.71	0.05158		14.71	0.13544
25.84	0.00095584		14.72	0.15795		14.72	0.05032		14.72	0.12338
25.86	0.00094079		14.73	0.15902		14.73	0.04912		14.73	0.12686
25.88	0.00101		14.74	0.17823		14.74	0.04805		14.74	0.12059
25.9	0.00109		14.75	0.16702		14.75	0.04785		14.75	0.11735
25.92	0.00109		14.76	0.17343		14.76	0.04682		14.76	0.11712
25.94	0.00108		14.77	0.17716		14.77	0.04678		14.77	0.11294
25.96	0.0011		14.78	0.15795		14.78	0.04672		14.78	0.11178
25.98	0.00103		14.79	0.15688		14.79	0.04832		14.79	0.11224
26	0.000830519		14.8	0.16969		14.8	0.04825		14.8	0.11665
26.02	0.000611062		14.81	0.16115		14.81	0.04699		14.81	0.12871
26.04	0.000445852		14.82	0.18943		14.82	0.0455		14.82	0.12036
26.06	0.000337002		14.83	0.17449		14.83	0.0458		14.83	0.125
26.08	0.000268052		14.84	0.14621		14.84	0.04685		14.84	0.12152
26.1	0.000226528		14.85	0.16489		14.85	0.04794		14.85	0.11109
26.12	0.000195978		14.86	0.17396		14.86	0.04912		14.86	0.10877
26.14	0.000174568		14.87	0.17556		14.87	0.0499		14.87	0.10737
26.16	0.000157409		14.88	0.16169		14.88	0.04991		14.88	0.11224
26.18	0.000145569		14.89	0.17769		14.89	0.05097		14.89	0.10993
26.2	0.000136753		14.9	0.17503		14.9	0.05037		14.9	0.11526
26.22	0.000130386		14.91	0.18783		14.91	0.04854		14.91	0.1199
26.24	0.000126121		14.92	0.17823		14.92	0.04653		14.92	0.11549
26.26	0.000123775		14.93	0.16382		14.93	0.04674		14.93	0.10993
26.28	0.000122649		14.94	0.17823		14.94	0.04652		14.94	0.1148
26.3	0.000124161		14.95	0.17076		14.95	0.04575		14.95	0.11248
26.32	0.000127881		14.96	0.16809		14.96	0.04576		14.96	0.11224
26.34	0.000134261		14.97	0.17556		14.97	0.04479		14.97	0.12036
26.36	0.000146858		14.98	0.19317		14.98	0.04573		14.98	0.11781
26.38	0.000161538		14.99	0.17129		14.99	0.04604		14.99	0.11781
26.4	0.000183301		15	0.17823		15	0.04536		15	0.11039
26.42	0.000217791		15.01	0.16169		15.01	0.04533		15.01	0.11874
26.44	0.000273816		15.02	0.16596		15.02	0.04603		15.02	0.11271
26.46	0.000368249		15.03	0.14835		15.03	0.04522		15.03	0.11248
26.48	0.000518564		15.04	0.15635		15.04	0.04486		15.04	0.10691
26.5	0.0007314		15.05	0.17236		15.05	0.04555		15.05	0.1083
26.52	0.000947447		15.06	0.16062		15.06	0.04678		15.06	0.1257
26.54	0.001		15.07	0.18517		15.07	0.046		15.07	0.12013
26.56	0.000862086		15.08	0.15742		15.08	0.04654		15.08	0.10668
26.58	0.000700166		15.09	0.17022		15.09	0.04719		15.09	0.11062
26.6	0.000621043		15.1	0.16542		15.1	0.047		15.1	0.11549
26.62	0.00064199		15.11	0.17769		15.11	0.04687		15.11	0.12338
26.64	0.000745623		15.12	0.16756		15.12	0.04753		15.12	0.11271
26.66	0.000878459		15.13	0.16169		15.13	0.04609		15.13	0.10575
26.68	0.000949691		15.14	0.16596		15.14	0.0442		15.14	0.10274
26.7	0.000940175		15.15	0.19317		15.15	0.04469		15.15	0.1083
26.72	0.000971749		15.16	0.17343		15.16	0.04518		15.16	0.1141
26.74	0.00114		15.17	0.15902		15.17	0.04489		15.17	0.12129
26.76	0.00143		15.18	0.16702		15.18	0.0461		15.18	0.10877
26.78	0.00162		15.19	0.15101		15.19	0.04746		15.19	0.1083
26.8	0.00147		15.2	0.15528		15.2	0.04766		15.2	0.10413
26.82	0.00111		15.21	0.16702		15.21	0.04845		15.21	0.10691
26.84	0.000797101		15.22	0.18143		15.22	0.04842		15.22	0.11526
26.86	0.000593891		15.23	0.17076		15.23	0.04836		15.23	0.11178
26.88	0.000489578		15.24	0.18143		15.24	0.04652		15.24	0.11085
26.9	0.000464059		15.25	0.1953		15.25	0.04683		15.25	0.11596
26.92	0.000510383		15.26	0.17182		15.26	0.04727		15.26	0.11387
26.94	0.000635388		15.27	0.16596		15.27	0.04853		15.27	0.11456
26.96	0.000841287		15.28	0.16435		15.28	0.04922		15.28	0.11155
26.98	0.00107		15.29	0.16649		15.29	0.05018		15.29	0.10065
27	0.00112		15.3	0.16489		15.3	0.05046		15.3	0.10019
27.02	0.000932852		15.31	0.16969		15.31	0.0513		15.31	0.1039
27.04	0.000681054		15.32	0.16649		15.32	0.05153		15.32	0.109
27.06	0.000489355		15.33	0.15261		15.33	0.05158		15.33	0.11039
27.08	0.000370384		15.34	0.16862		15.34	0.05123		15.34	0.10227
27.1	0.000303917		15.35	0.18036		15.35	0.04999		15.35	0.10737
27.12	0.000274443		15.36	0.15795		15.36	0.05051		15.36	0.10088
27.14	0.000272335		15.37	0.16916		15.37	0.05056		15.37	0.10019
27.16	0.000296459		15.38	0.1809		15.38	0.04971		15.38	0.10622
27.18	0.000344867		15.39	0.1825		15.39	0.04989		15.39	0.11317
27.2	0.000425358		15.4	0.17396		15.4	0.04966		15.4	0.10111
27.22	0.000493763		15.41	0.1793		15.41	0.05011		15.41	0.11109
27.24	0.000488072		15.42	0.1841		15.42	0.0513		15.42	0.10668
27.26	0.000427227		15.43	0.1889		15.43	0.05205		15.43	0.10227
27.28	0.000378758		15.44	0.1873		15.44	0.05285		15.44	0.11456
27.3	0.000371882		15.45	0.15848		15.45	0.05334		15.45	0.10853
27.32	0.000413101		15.46	0.17022		15.46	0.0534		15.46	0.10668
27.34	0.000500351		15.47	0.18463		15.47	0.05192		15.47	0.11248
27.36	0.000606676		15.48	0.16275		15.48	0.05023		15.48	0.09763
27.38	0.000657059		15.49	0.17343		15.49	0.0491		15.49	0.10019
27.4	0.000620364		15.5	0.18463		15.5	0.04707		15.5	0.10042
27.42	0.000573892		15.51	0.18356		15.51	0.04634		15.51	0.10575
27.44	0.000577251		15.52	0.15635		15.52	0.04644		15.52	0.10019
27.46	0.000658076		15.53	0.17503		15.53	0.04794		15.53	0.10552
27.48	0.000847162		15.54	0.1841		15.54	0.04788		15.54	0.11294
27.5	0.0012		15.55	0.18356		15.55	0.05025		15.55	0.10088
27.52	0.00176		15.56	0.1921		15.56	0.05175		15.56	0.1039
27.54	0.0025		15.57	0.17556		15.57	0.05153		15.57	0.0974
27.56	0.0031		15.58	0.1873		15.58	0.0523		15.58	0.1025
27.58	0.00296		15.59	0.18837		15.59	0.05229		15.59	0.10645
27.6	0.00227		15.6	0.20811		15.6	0.05024		15.6	0.10645
27.62	0.00159		15.61	0.17556		15.61	0.04974		15.61	0.11943
27.64	0.00114		15.62	0.1937		15.62	0.04916		15.62	0.10877
27.66	0.000877815		15.63	0.18356		15.63	0.0503		15.63	0.10598
27.68	0.000763332		15.64	0.17022		15.64	0.04984		15.64	0.11317
27.7	0.000754955		15.65	0.1905		15.65	0.05111		15.65	0.10598
27.72	0.000850177		15.66	0.1905		15.66	0.05276		15.66	0.10366
27.74	0.00108		15.67	0.20277		15.67	0.05286		15.67	0.09833
27.76	0.00149		15.68	0.18517		15.68	0.05403		15.68	0.1025
27.78	0.00212		15.69	0.19264		15.69	0.05445		15.69	0.09694
27.8	0.00282		15.7	0.1953		15.7	0.05327		15.7	0.10436
27.82	0.00305		15.71	0.18997		15.71	0.05265		15.71	0.08882
27.84	0.00257		15.72	0.18677		15.72	0.05436		15.72	0.1025
27.86	0.00188		15.73	0.18036		15.73	0.05632		15.73	0.09207
27.88	0.00137		15.74	0.18143		15.74	0.05625		15.74	0.1083
27.9	0.00109		15.75	0.17503		15.75	0.05626		15.75	0.1083
27.92	0.000941108		15.76	0.1841		15.76	0.05827		15.76	0.10158
27.94	0.000810035		15.77	0.19957		15.77	0.06024		15.77	0.09485
27.96	0.000672882		15.78	0.1953		15.78	0.06232		15.78	0.10436
27.98	0.000572966		15.79	0.17876		15.79	0.06233		15.79	0.09253
28	0.00052816		15.8	0.15955		15.8	0.06258		15.8	0.08326
28.02	0.000543784		15.81	0.17556		15.81	0.06305		15.81	0.0821
28.04	0.000633257		15.82	0.17343		15.82	0.06524		15.82	0.09601
28.06	0.000814128		15.83	0.17396		15.83	0.06673		15.83	0.09972
28.08	0.00109		15.84	0.17236		15.84	0.068		15.84	0.09647
28.1	0.00137		15.85	0.16916		15.85	0.06927		15.85	0.09671
28.12	0.00143		15.86	0.1921		15.86	0.07163		15.86	0.09021
28.14	0.00121		15.87	0.16649		15.87	0.07409		15.87	0.10019
28.16	0.000974485		15.88	0.17503		15.88	0.07512		15.88	0.093
28.18	0.000837187		15.89	0.17236		15.89	0.07533		15.89	0.09207
28.2	0.00078445		15.9	0.17876		15.9	0.07644		15.9	0.09508
28.22	0.000735519		15.91	0.19157		15.91	0.07574		15.91	0.09021
28.24	0.000668153		15.92	0.1937		15.92	0.0757		15.92	0.08743
28.26	0.000639244		15.93	0.18517		15.93	0.07601		15.93	0.09879
28.28	0.000687545		15.94	0.1825		15.94	0.07734		15.94	0.10019
28.3	0.000812482		15.95	0.16489		15.95	0.07897		15.95	0.09137
28.32	0.000960203		15.96	0.15261		15.96	0.07945		15.96	0.09068
28.34	0.00101		15.97	0.18143		15.97	0.07996		15.97	0.09926
28.36	0.000974043		15.98	0.17556		15.98	0.08323		15.98	0.10598
28.38	0.000987193		15.99	0.18036		15.99	0.08567		15.99	0.09323
28.4	0.00114		16	0.1905		16	0.08566		16	0.10529
28.42	0.00145		16.01	0.1857		16.01	0.08456		16.01	0.09694
28.44	0.00181		16.02	0.1841		16.02	0.08388		16.02	0.09879
28.46	0.00199		16.03	0.17823		16.03	0.08312		16.03	0.09995
28.48	0.00202		16.04	0.16916		16.04	0.08079		16.04	0.10158
28.5	0.00212		16.05	0.17182		16.05	0.07884		16.05	0.09833
28.52	0.00224		16.06	0.17983		16.06	0.07529		16.06	0.10761
28.54	0.00211		16.07	0.16435		16.07	0.07383		16.07	0.10111
28.56	0.0017		16.08	0.18463		16.08	0.07561		16.08	0.10019
28.58	0.00127		16.09	0.20064		16.09	0.07482		16.09	0.09485
28.6	0.000988247		16.1	0.20598		16.1	0.07276		16.1	0.09532
28.62	0.000876787		16.11	0.17876		16.11	0.07304		16.11	0.08859
28.64	0.000899022		16.12	0.19904		16.12	0.07175		16.12	0.08673
28.66	0.000966132		16.13	0.18463		16.13	0.07127		16.13	0.09114
28.68	0.000926005		16.14	0.18196		16.14	0.06688		16.14	0.093
28.7	0.000757423		16.15	0.18943		16.15	0.06471		16.15	0.10158
28.72	0.000588094		16.16	0.19157		16.16	0.06165		16.16	0.10413
28.74	0.000482963		16.17	0.1889		16.17	0.06103		16.17	0.10065
28.76	0.000447771		16.18	0.1793		16.18	0.05919		16.18	0.09694
28.78	0.000469734		16.19	0.1905		16.19	0.05933		16.19	0.09972
28.8	0.000511768		16.2	0.19104		16.2	0.0594		16.2	0.09972
28.82	0.000501053		16.21	0.18943		16.21	0.06117		16.21	0.09555
28.84	0.000418927		16.22	0.21291		16.22	0.05952		16.22	0.09995
28.86	0.000327331		16.23	0.18783		16.23	0.06217		16.23	0.09485
28.88	0.000258063		16.24	0.1809		16.24	0.06108		16.24	0.10413
28.9	0.000212395		16.25	0.18623		16.25	0.0608		16.25	0.09763
28.92	0.000185097		16.26	0.17876		16.26	0.06004		16.26	0.10993
28.94	0.00017044		16.27	0.18623		16.27	0.06036		16.27	0.10761
28.96	0.000164391		16.28	0.1841		16.28	0.05934		16.28	0.09671
28.98	0.000165013		16.29	0.19584		16.29	0.05906		16.29	0.09045
29	0.000172023		16.3	0.17876		16.3	0.05884		16.3	0.10042
29.02	0.00018668		16.31	0.19157		16.31	0.05803		16.31	0.10042
29.04	0.000210211		16.32	0.18517		16.32	0.05665		16.32	0.10065
29.06	0.000254802		16.33	0.17129		16.33	0.05973		16.33	0.1025
29.08	0.000332125		16.34	0.16969		16.34	0.05986		16.34	0.0974
29.1	0.000461746		16.35	0.16062		16.35	0.05927		16.35	0.10274
29.12	0.000662825		16.36	0.1809		16.36	0.05963		16.36	0.09647
29.14	0.000920391		16.37	0.1841		16.37	0.06062		16.37	0.09624
29.16	0.00111		16.38	0.21238		16.38	0.05925		16.38	0.10111
29.18	0.00105		16.39	0.17503		16.39	0.05761		16.39	0.09856
29.2	0.000845269		16.4	0.18943		16.4	0.05727		16.4	0.10737
29.22	0.000664838		16.41	0.20011		16.41	0.05588		16.41	0.09439
29.24	0.000532453		16.42	0.1953		16.42	0.05591		16.42	0.09995
29.26	0.000430602		16.43	0.21451		16.43	0.05546		16.43	0.09207
29.28	0.000362797		16.44	0.19957		16.44	0.05459		16.44	0.09647
29.3	0.000337612		16.45	0.19157		16.45	0.05319		16.45	0.09856
29.32	0.000347933		16.46	0.1825		16.46	0.0539		16.46	0.10297
29.34	0.000397251		16.47	0.18196		16.47	0.05382		16.47	0.10297
29.36	0.000493711		16.48	0.19797		16.48	0.05409		16.48	0.10575
29.38	0.000642973		16.49	0.19744		16.49	0.05574		16.49	0.09833
29.4	0.00082443		16.5	0.20277		16.5	0.05661		16.5	0.10598
29.42	0.00097858		16.51	0.20331		16.51	0.05878		16.51	0.10645
29.44	0.00109		16.52	0.20918		16.52	0.05981		16.52	0.10158
29.46	0.00129		16.53	0.16702		16.53	0.0592		16.53	0.10645
29.48	0.00166		16.54	0.20384		16.54	0.06021		16.54	0.1025
29.5	0.00215		16.55	0.21345		16.55	0.05942		16.55	0.09532
29.52	0.00237		16.56	0.19477		16.56	0.0567		16.56	0.11317
29.54	0.00203		16.57	0.20277		16.57	0.05507		16.57	0.11109
29.56	0.00149		16.58	0.20704		16.58	0.0554		16.58	0.0981
29.58	0.00106		16.59	0.21291		16.59	0.05543		16.59	0.1025
29.6	0.000827308		16.6	0.20918		16.6	0.05469		16.6	0.10784
29.62	0.000750194		16.61	0.19797		16.61	0.05714		16.61	0.10691
29.64	0.000773612		16.62	0.19691		16.62	0.05835		16.62	0.10969
29.66	0.000788123		16.63	0.20171		16.63	0.05798		16.63	0.10853
29.68	0.000687391		16.64	0.21025		16.64	0.05929		16.64	0.11804
29.7	0.00052437		16.65	0.19957		16.65	0.05811		16.65	0.10784
29.72	0.000386723		16.66	0.19424		16.66	0.05655		16.66	0.10529
29.74	0.000294831		16.67	0.19317		16.67	0.05739		16.67	0.10714
29.76	0.000239119		16.68	0.20171		16.68	0.05923		16.68	0.11364
29.78	0.000209365		16.69	0.22199		16.69	0.05978		16.69	0.11596
29.8	0.000198563		16.7	0.21025		16.7	0.05954		16.7	0.10969
29.82	0.000203583		16.71	0.21078		16.71	0.06016		16.71	0.11317
29.84	0.000224655		16.72	0.19157		16.72	0.05978		16.72	0.1083
29.86	0.000254547		16.73	0.21131		16.73	0.0578		16.73	0.10714
29.88	0.000277255		16.74	0.22946		16.74	0.05845		16.74	0.11735
29.9	0.000290828		16.75	0.21131		16.75	0.05821		16.75	0.10737
29.92	0.000300279		16.76	0.20651		16.76	0.05962		16.76	0.09392
29.94	0.000298754		16.77	0.21612		16.77	0.06133		16.77	0.1141
29.96	0.000310783		16.78	0.21025		16.78	0.06409		16.78	0.10784
29.98	0.000362356		16.79	0.19637		16.79	0.06627		16.79	0.10482
30	0.000460351		16.8	0.2428		16.8	0.06674		16.8	0.10807
30.02	0.000573725		16.81	0.22252		16.81	0.06544		16.81	0.12175
30.04	0.000599016		16.82	0.21718		16.82	0.06374		16.82	0.12732
30.06	0.000496322		16.83	0.19744		16.83	0.06245		16.83	0.11642
30.08	0.000362711		16.84	0.21185		16.84	0.06216		16.84	0.12152
30.1	0.000261445		16.85	0.19904		16.85	0.06088		16.85	0.1192
30.12	0.000198304		16.86	0.20758		16.86	0.06015		16.86	0.10761
30.14	0.000163552		16.87	0.21665		16.87	0.0607		16.87	0.12013
30.16	0.000147299		16.88	0.20811		16.88	0.06027		16.88	0.1199
30.18	0.000145799		16.89	0.21505		16.89	0.06139		16.89	0.10274
30.2	0.000157423		16.9	0.21131		16.9	0.06169		16.9	0.11897
30.22	0.000182526		16.91	0.22999		16.91	0.06205		16.91	0.12639
30.24	0.000216567		16.92	0.21772		16.92	0.06115		16.92	0.1134
30.26	0.000237002		16.93	0.20758		16.93	0.05993		16.93	0.12013
30.28	0.000223797		16.94	0.18623		16.94	0.06055		16.94	0.10737
30.3	0.000195879		16.95	0.22305		16.95	0.05888		16.95	0.12013
30.32	0.000176739		16.96	0.21558		16.96	0.05846		16.96	0.12871
30.34	0.000171762		16.97	0.21451		16.97	0.05882		16.97	0.1141
30.36	0.000180844		16.98	0.20758		16.98	0.05814		16.98	0.1148
30.38	0.000205063		16.99	0.21078		16.99	0.05936		16.99	0.11688
30.4	0.000249766		17	0.23372		17	0.06221		17	0.11526
30.42	0.000326319		17.01	0.18997		17.01	0.06445		17.01	0.12059
30.44	0.00045104		17.02	0.21025		17.02	0.06447		17.02	0.12245
30.46	0.000635891		17.03	0.19691		17.03	0.06423		17.03	0.10993
30.48	0.000853365		17.04	0.23319		17.04	0.06405		17.04	0.1257
30.5	0.000994013		17.05	0.20438		17.05	0.06273		17.05	0.11781
30.52	0.000988399		17.06	0.21345		17.06	0.06328		17.06	0.1141
30.54	0.000911217		17.07	0.21718		17.07	0.06277		17.07	0.12477
30.56	0.000882486		17.08	0.19317		17.08	0.06129		17.08	0.12709
30.58	0.000984689		17.09	0.21025		17.09	0.06071		17.09	0.13057
30.6	0.00122		17.1	0.19957		17.1	0.06117		17.1	0.12199
30.62	0.00145		17.11	0.20704		17.11	0.06102		17.11	0.11619
30.64	0.00144		17.12	0.22785		17.12	0.06013		17.12	0.1148
30.66	0.00123		17.13	0.21291		17.13	0.06058		17.13	0.1134
30.68	0.00107		17.14	0.19851		17.14	0.05998		17.14	0.12639
30.7	0.00106		17.15	0.20598		17.15	0.06117		17.15	0.12454
30.72	0.00117		17.16	0.21558		17.16	0.06233		17.16	0.11758
30.74	0.0012		17.17	0.20011		17.17	0.06273		17.17	0.12059
30.76	0.00102		17.18	0.20277		17.18	0.06261		17.18	0.11364
30.78	0.000755217		17.19	0.20491		17.19	0.06221		17.19	0.12917
30.8	0.000545307		17.2	0.1841		17.2	0.06165		17.2	0.12152
30.82	0.000410154		17.21	0.21665		17.21	0.05994		17.21	0.11456
30.84	0.000324716		17.22	0.19957		17.22	0.05891		17.22	0.11294
30.86	0.00026603		17.23	0.21451		17.23	0.05888		17.23	0.12106
30.88	0.000223878		17.24	0.20598		17.24	0.05874		17.24	0.12732
30.9	0.000195208		17.25	0.21345		17.25	0.05995		17.25	0.12175
30.92	0.000178531		17.26	0.21238		17.26	0.06184		17.26	0.12013
30.94	0.000173007		17.27	0.20971		17.27	0.06431		17.27	0.10737
30.96	0.000178795		17.28	0.19957		17.28	0.06715		17.28	0.12013
30.98	0.000194977		17.29	0.19424		17.29	0.06726		17.29	0.12036
31	0.000225804		17.3	0.20171		17.3	0.06692		17.3	0.12384
31.02	0.000260878		17.31	0.20171		17.31	0.06677		17.31	0.12454
31.04	0.000286129		17.32	0.19744		17.32	0.06647		17.32	0.11781
31.06	0.000311311		17.33	0.22038		17.33	0.06578		17.33	0.12523
31.08	0.00035687		17.34	0.23212		17.34	0.06619		17.34	0.12175
31.1	0.000420647		17.35	0.20277		17.35	0.06595		17.35	0.109
31.12	0.00049891		17.36	0.20064		17.36	0.06616		17.36	0.12059
31.14	0.000618573		17.37	0.21291		17.37	0.06633		17.37	0.1199
31.16	0.000778013		17.38	0.20811		17.38	0.06674		17.38	0.12129
31.18	0.000869374		17.39	0.21772		17.39	0.06595		17.39	0.12709
31.2	0.000782137		17.4	0.21665		17.4	0.06557		17.4	0.11712
31.22	0.000612467		17.41	0.20704		17.41	0.06535		17.41	0.11549
31.24	0.000478859		17.42	0.20117		17.42	0.06463		17.42	0.13126
31.26	0.000409245		17.43	0.21665		17.43	0.06529		17.43	0.12129
31.28	0.00039944		17.44	0.19584		17.44	0.06555		17.44	0.12801
31.3	0.000447742		17.45	0.22412		17.45	0.06604		17.45	0.11248
31.32	0.000565844		17.46	0.21665		17.46	0.06526		17.46	0.12036
31.34	0.000778248		17.47	0.22252		17.47	0.06546		17.47	0.12917
31.36	0.0011		17.48	0.20704		17.48	0.06574		17.48	0.11781
31.38	0.0015		17.49	0.20758		17.49	0.0649		17.49	0.1192
31.4	0.00183		17.5	0.19637		17.5	0.06461		17.5	0.12454
31.42	0.00193		17.51	0.22465		17.51	0.06311		17.51	0.1148
31.44	0.00182		17.52	0.23212		17.52	0.06229		17.52	0.11109
31.46	0.00152		17.53	0.18356		17.53	0.06167		17.53	0.1243
31.48	0.00112		17.54	0.20918		17.54	0.06109		17.54	0.11619
31.5	0.0007776		17.55	0.21985		17.55	0.0604		17.55	0.11735
31.52	0.000541955		17.56	0.20971		17.56	0.06069		17.56	0.1192
31.54	0.000398474		17.57	0.21398		17.57	0.06169		17.57	0.11317
31.56	0.000317687		17.58	0.1825		17.58	0.0626		17.58	0.12407
31.58	0.000277804		17.59	0.19104		17.59	0.0634		17.59	0.12917
31.6	0.000269946		17.6	0.21131		17.6	0.06581		17.6	0.11109
31.62	0.000293631		17.61	0.21291		17.61	0.06633		17.61	0.12709
31.64	0.000351112		17.62	0.2508		17.62	0.06769		17.62	0.10877
31.66	0.000429873		17.63	0.20598		17.63	0.06682		17.63	0.11735
31.68	0.000470657		17.64	0.23426		17.64	0.0663		17.64	0.12477
31.7	0.00041521		17.65	0.21612		17.65	0.06517		17.65	0.11271
31.72	0.000313207		17.66	0.22465		17.66	0.06564		17.66	0.10946
31.74	0.000226513		17.67	0.22892		17.67	0.06537		17.67	0.11619
31.76	0.000168024		17.68	0.21825		17.68	0.06355		17.68	0.11132
31.78	0.000131879		17.69	0.24066		17.69	0.06283		17.69	0.12268
31.8	0.000110073		17.7	0.24386		17.7	0.06246		17.7	0.12314
31.82	9.66924e-05		17.71	0.25133		17.71	0.06102		17.71	0.11967
31.84	8.89419e-05		17.72	0.24173		17.72	0.06212		17.72	0.11804
31.86	8.39329e-05		17.73	0.21345		17.73	0.0607		17.73	0.12454
31.88	8.15378e-05		17.74	0.25827		17.74	0.06109		17.74	0.12175
31.9	8.15913e-05		17.75	0.2524		17.75	0.06131		17.75	0.11688
31.92	8.44351e-05		17.76	0.26574		17.76	0.06337		17.76	0.125
31.94	9.10885e-05		17.77	0.25667		17.77	0.06447		17.77	0.11619
31.96	0.000102922		17.78	0.25454		17.78	0.06355		17.78	0.11874
31.98	0.000124137		17.79	0.26201		17.79	0.06219		17.79	0.11596
32	0.000155261		17.8	0.26041		17.8	0.06101		17.8	0.11735
32.02	0.00019353		17.81	0.2572		17.81	0.06008		17.81	0.12152
32.04	0.000220553		17.82	0.2572		17.82	0.05952		17.82	0.11943
32.06	0.000225576		17.83	0.27054		17.83	0.05855		17.83	0.12314
32.08	0.000230962		17.84	0.26094		17.84	0.05893		17.84	0.1134
32.1	0.000264771		17.85	0.2556		17.85	0.05862		17.85	0.12245
32.12	0.000342292		17.86	0.26467		17.86	0.06041		17.86	0.11874
32.14	0.000473323		17.87	0.24707		17.87	0.0611		17.87	0.11201
32.16	0.000633914		17.88	0.26788		17.88	0.06241		17.88	0.09717
32.18	0.00073629		17.89	0.23212		17.89	0.06125		17.89	0.10969
32.2	0.000711457		17.9	0.24973		17.9	0.06269		17.9	0.1134
32.22	0.000625757		17.91	0.24813		17.91	0.06295		17.91	0.11433
32.24	0.000574746		17.92	0.2444		17.92	0.0613		17.92	0.11596
32.26	0.000561331		17.93	0.24333		17.93	0.06165		17.93	0.11967
32.28	0.000509527		17.94	0.22839		17.94	0.06156		17.94	0.12662
32.3	0.000399063		17.95	0.25187		17.95	0.0608		17.95	0.11874
32.32	0.000291033		17.96	0.25454		17.96	0.0609		17.96	0.11967
32.34	0.000214866		17.97	0.25347		17.97	0.05968		17.97	0.12407
32.36	0.000170079		17.98	0.25133		17.98	0.05953		17.98	0.11735
32.38	0.000144316		17.99	0.2572		17.99	0.05845		17.99	0.11317
32.4	0.000133069		18	0.26041		18	0.05935		18	0.11688
32.42	0.000130594		18.01	0.24707		18.01	0.05876		18.01	0.1141
32.44	0.000136774		18.02	0.26948		18.02	0.05895		18.02	0.12059
32.46	0.000153701		18.03	0.25934		18.03	0.06035		18.03	0.11781
32.48	0.000187407		18.04	0.28442		18.04	0.06096		18.04	0.12036
32.5	0.00024878		18.05	0.25454		18.05	0.0623		18.05	0.11596
32.52	0.000353648		18.06	0.28068		18.06	0.06301		18.06	0.11967
32.54	0.000508166		18.07	0.24333		18.07	0.06282		18.07	0.11433
32.56	0.000679909		18.08	0.26254		18.08	0.06204		18.08	0.11456
32.58	0.000744553		18.09	0.29029		18.09	0.06115		18.09	0.11874
32.6	0.000630274		18.1	0.27215		18.1	0.05949		18.1	0.11642
32.62	0.000458458		18.11	0.25507		18.11	0.05888		18.11	0.11967
32.64	0.000325267		18.12	0.25827		18.12	0.05919		18.12	0.11062
32.66	0.000245637		18.13	0.27748		18.13	0.0586		18.13	0.11387
32.68	0.000208623		18.14	0.2556		18.14	0.05777		18.14	0.10691
32.7	0.000200921		18.15	0.25774		18.15	0.05731		18.15	0.12407
32.72	0.000206819		18.16	0.26948		18.16	0.05901		18.16	0.11201
32.74	0.000204385		18.17	0.25987		18.17	0.05881		18.17	0.10482
32.76	0.000187904		18.18	0.28975		18.18	0.05916		18.18	0.10436
32.78	0.000175443		18.19	0.24653		18.19	0.06053		18.19	0.10042
32.8	0.000180315		18.2	0.24013		18.2	0.06057		18.2	0.10413
32.82	0.000208231		18.21	0.23693		18.21	0.06184		18.21	0.11781
32.84	0.000259429		18.22	0.28122		18.22	0.06267		18.22	0.12129
32.86	0.000320406		18.23	0.23372		18.23	0.062		18.23	0.11549
32.88	0.000347016		18.24	0.26094		18.24	0.06263		18.24	0.10622
32.9	0.000325145		18.25	0.23479		18.25	0.06164		18.25	0.10877
32.92	0.000304085		18.26	0.22625		18.26	0.06173		18.26	0.11178
32.94	0.000323168		18.27	0.23746		18.27	0.06009		18.27	0.11062
32.96	0.000392214		18.28	0.24493		18.28	0.06123		18.28	0.0974
32.98	0.000492624		18.29	0.2524		18.29	0.06093		18.29	0.11132
33	0.000546629		18.3	0.22839		18.3	0.06109		18.3	0.1141
33.02	0.000483373		18.31	0.23639		18.31	0.06163		18.31	0.1134
33.04	0.000365931		18.32	0.23052		18.32	0.06079		18.32	0.10552
33.06	0.000268524		18.33	0.21238		18.33	0.06215		18.33	0.1141
33.08	0.000206129		18.34	0.2428		18.34	0.06236		18.34	0.10506
33.1	0.000171579		18.35	0.22145		18.35	0.06261		18.35	0.10204
33.12	0.000155493		18.36	0.22145		18.36	0.06209		18.36	0.11665
33.14	0.000150983		18.37	0.24867		18.37	0.06274		18.37	0.11735
33.16	0.000155749		18.38	0.24813		18.38	0.06299		18.38	0.11248
33.18	0.000169556		18.39	0.25027		18.39	0.06265		18.39	0.10853
33.2	0.000195093		18.4	0.21985		18.4	0.06369		18.4	0.10877
33.22	0.000239586		18.41	0.24867		18.41	0.06255		18.41	0.11271
33.24	0.000314813		18.42	0.23266		18.42	0.06308		18.42	0.10668
33.26	0.000434842		18.43	0.24013		18.43	0.06433		18.43	0.11387
33.28	0.000603439		18.44	0.20758		18.44	0.06465		18.44	0.10993
33.3	0.00077192		18.45	0.22785		18.45	0.06564		18.45	0.10761
33.32	0.000817272		18.46	0.23586		18.46	0.06444		18.46	0.10761
33.34	0.000730354		18.47	0.23159		18.47	0.06369		18.47	0.11016
33.36	0.000648252		18.48	0.21825		18.48	0.06342		18.48	0.10436
33.38	0.000646671		18.49	0.23159		18.49	0.06266		18.49	0.109
33.4	0.000728441		18.5	0.24707		18.5	0.06195		18.5	0.12013
33.42	0.000840714		18.51	0.22732		18.51	0.06054		18.51	0.11016
33.44	0.000922892		18.52	0.23372		18.52	0.06227		18.52	0.09624
33.46	0.00102		18.53	0.25293		18.53	0.06251		18.53	0.10366
33.48	0.00118		18.54	0.23319		18.54	0.06448		18.54	0.10622
33.5	0.00127		18.55	0.22999		18.55	0.06478		18.55	0.10436
33.52	0.00115		18.56	0.21291		18.56	0.06546		18.56	0.109
33.54	0.000974689		18.57	0.23052		18.57	0.06402		18.57	0.11456
33.56	0.000872665		18.58	0.23799		18.58	0.06307		18.58	0.10065
33.58	0.000851572		18.59	0.22785		18.59	0.06103		18.59	0.11109
33.6	0.000833875		18.6	0.25027		18.6	0.05996		18.6	0.10691
33.62	0.000803032		18.61	0.22305		18.61	0.05901		18.61	0.10993
33.64	0.000831149		18.62	0.24386		18.62	0.05962		18.62	0.09717
33.66	0.000959836		18.63	0.23853		18.63	0.06081		18.63	0.10923
33.68	0.00116		18.64	0.21825		18.64	0.06177		18.64	0.10645
33.7	0.00132		18.65	0.21558		18.65	0.06258		18.65	0.11317
33.72	0.00136		18.66	0.22999		18.66	0.06337		18.66	0.09671
33.74	0.00146		18.67	0.21825		18.67	0.06113		18.67	0.11596
33.76	0.00175		18.68	0.23746		18.68	0.06133		18.68	0.11039
33.78	0.00221		18.69	0.2444		18.69	0.06234		18.69	0.10737
33.8	0.00252		18.7	0.22092		18.7	0.06439		18.7	0.11596
33.82	0.00244		18.71	0.23586		18.71	0.06647		18.71	0.10436
33.84	0.00219		18.72	0.24333		18.72	0.06968		18.72	0.10343
33.86	0.00186		18.73	0.24173		18.73	0.07042		18.73	0.11039
33.88	0.00147		18.74	0.24493		18.74	0.06884		18.74	0.10946
33.9	0.00117		18.75	0.22252		18.75	0.06832		18.75	0.10807
33.92	0.00106		18.76	0.22839		18.76	0.06728		18.76	0.09879
33.94	0.00112		18.77	0.22892		18.77	0.06504		18.77	0.10019
33.96	0.00134		18.78	0.23212		18.78	0.06242		18.78	0.10297
33.98	0.00156		18.79	0.24173		18.79	0.06155		18.79	0.10691
34	0.00153		18.8	0.23426		18.8	0.06252		18.8	0.11201
34.02	0.00125		18.81	0.24066		18.81	0.06478		18.81	0.1025
34.04	0.000963562		18.82	0.25934		18.82	0.06595		18.82	0.10761
34.06	0.000801318		18.83	0.24226		18.83	0.06579		18.83	0.11596
34.08	0.000759977		18.84	0.2492		18.84	0.06687		18.84	0.10807
34.1	0.000771005		18.85	0.23639		18.85	0.06861		18.85	0.10807
34.12	0.00071446		18.86	0.24546		18.86	0.06981		18.86	0.11085
34.14	0.000574629		18.87	0.24013		18.87	0.06806		18.87	0.10877
34.16	0.000438447		18.88	0.25667		18.88	0.06722		18.88	0.10993
34.18	0.000348308		18.89	0.25507		18.89	0.0684		18.89	0.11155
34.2	0.000305821		18.9	0.24013		18.9	0.0705		18.9	0.09972
34.22	0.000303872		18.91	0.24493		18.91	0.07108		18.91	0.10668
34.24	0.000330173		18.92	0.24707		18.92	0.06903		18.92	0.10506
34.26	0.000351562		18.93	0.23319		18.93	0.06947		18.93	0.10668
34.28	0.000323767		18.94	0.24066		18.94	0.07118		18.94	0.11549
34.3	0.000261358		18.95	0.24813		18.95	0.07039		18.95	0.11271
34.32	0.000204975		18.96	0.23906		18.96	0.06932		18.96	0.1134
34.34	0.000167357		18.97	0.24066		18.97	0.06824		18.97	0.1025
34.36	0.000147649		18.98	0.25347		18.98	0.06874		18.98	0.1148
34.38	0.000142975		18.99	0.24973		18.99	0.06871		18.99	0.11248
34.4	0.00015309		19	0.2476		19	0.06819		19	0.109
34.42	0.000180326		19.01	0.23693		19.01	0.06793		19.01	0.11317
34.44	0.000224171		19.02	0.23159		19.02	0.06648		19.02	0.11781
34.46	0.000269221		19.03	0.2508		19.03	0.06763		19.03	0.11735
34.48	0.000276213		19.04	0.2572		19.04	0.06895		19.04	0.1083
34.5	0.000236607		19.05	0.26254		19.05	0.06867		19.05	0.10761
34.52	0.000191943		19.06	0.25507		19.06	0.06897		19.06	0.10506
34.54	0.000166991		19.07	0.23052		19.07	0.07046		19.07	0.10436
34.56	0.000166409		19.08	0.23639		19.08	0.07107		19.08	0.11642
34.58	0.000188354		19.09	0.26734		19.09	0.0712		19.09	0.11364
34.6	0.000221642		19.1	0.25133		19.1	0.07206		19.1	0.11897
34.62	0.000233933		19.11	0.24493		19.11	0.07301		19.11	0.11642
34.64	0.000203762		19.12	0.24173		19.12	0.07241		19.12	0.12871
34.66	0.000157953		19.13	0.25187		19.13	0.07168		19.13	0.10807
34.68	0.000121498		19.14	0.2492		19.14	0.07157		19.14	0.11155
34.7	9.81525e-05		19.15	0.2556		19.15	0.07117		19.15	0.11294
34.72	8.4885e-05		19.16	0.26094		19.16	0.06992		19.16	0.11016
34.74	7.98967e-05		19.17	0.21612		19.17	0.07086		19.17	0.10227
34.76	7.76549e-05		19.18	0.26041		19.18	0.07229		19.18	0.1192
34.78	7.86216e-05		19.19	0.2572		19.19	0.07249		19.19	0.10691
34.8	8.17519e-05		19.2	0.24226		19.2	0.07376		19.2	0.10993
34.82	8.74663e-05		19.21	0.26147		19.21	0.07367		19.21	0.11132
34.84	9.41222e-05		19.22	0.27001		19.22	0.07347		19.22	0.11665
34.86	0.000102206		19.23	0.25133		19.23	0.07252		19.23	0.11503
34.88	0.000114591		19.24	0.26147		19.24	0.07335		19.24	0.10737
34.9	0.000134464		19.25	0.26094		19.25	0.07265		19.25	0.11178
34.92	0.000166578		19.26	0.24013		19.26	0.07225		19.26	0.11109
34.94	0.000219563		19.27	0.2572		19.27	0.07241		19.27	0.11619
34.96	0.000306335		19.28	0.27161		19.28	0.07265		19.28	0.1192
34.98	0.000445176		19.29	0.24546		19.29	0.07174		19.29	0.12013
35	0.000639935		19.3	0.2428		19.3	0.07168		19.3	0.11549
35.02	0.00084895		19.31	0.27321		19.31	0.07125		19.31	0.11201
35.04	0.000982632		19.32	0.25987		19.32	0.07028		19.32	0.11364
35.06	0.000977566		19.33	0.24973		19.33	0.07091		19.33	0.1148
35.08	0.000825737		19.34	0.23746		19.34	0.0725		19.34	0.11827
35.1	0.000605155		19.35	0.2492		19.35	0.07329		19.35	0.11758
35.12	0.00042241		19.36	0.24973		19.36	0.07393		19.36	0.11642
35.14	0.000303372		19.37	0.24386		19.37	0.07208		19.37	0.11526
35.16	0.000234438		19.38	0.26254		19.38	0.07022		19.38	0.11572
35.18	0.000202691		19.39	0.25454		19.39	0.06913		19.39	0.11155
35.2	0.000194116		19.4	0.25454		19.4	0.07024		19.4	0.11224
35.22	0.000208052		19.41	0.25293		19.41	0.07141		19.41	0.11688
35.24	0.000246793		19.42	0.25987		19.42	0.07134		19.42	0.1192
35.26	0.000308785		19.43	0.2492		19.43	0.07265		19.43	0.11735
35.28	0.000377327		19.44	0.25293		19.44	0.07541		19.44	0.10482
35.3	0.000401193		19.45	0.25133		19.45	0.07787		19.45	0.11851
35.32	0.000377815		19.46	0.24813		19.46	0.0774		19.46	0.11619
35.34	0.000355631		19.47	0.26361		19.47	0.07618		19.47	0.11897
35.36	0.0003389		19.48	0.24973		19.48	0.07578		19.48	0.12361
35.38	0.00029911		19.49	0.23853		19.49	0.07532		19.49	0.10946
35.4	0.000249783		19.5	0.26414		19.5	0.07608		19.5	0.12013
35.42	0.000217294		19.51	0.2508		19.51	0.07598		19.51	0.11085
35.44	0.000209513		19.52	0.28815		19.52	0.07612		19.52	0.1134
35.46	0.000228792		19.53	0.27855		19.53	0.07655		19.53	0.11735
35.48	0.000280516		19.54	0.26094		19.54	0.07918		19.54	0.11758
35.5	0.000373323		19.55	0.27855		19.55	0.07992		19.55	0.11874
35.52	0.000507102		19.56	0.26948		19.56	0.07966		19.56	0.11874
35.54	0.000645486		19.57	0.27855		19.57	0.07922		19.57	0.11248
35.56	0.000742946		19.58	0.26467		19.58	0.07952		19.58	0.11642
35.58	0.000798492		19.59	0.25614		19.59	0.07718		19.59	0.10598
35.6	0.000751225		19.6	0.26628		19.6	0.07855		19.6	0.11178
35.62	0.000590427		19.61	0.26681		19.61	0.07855		19.61	0.10436
35.64	0.000422031		19.62	0.26254		19.62	0.07883		19.62	0.11178
35.66	0.00030174		19.63	0.29616		19.63	0.07862		19.63	0.10784
35.68	0.000228034		19.64	0.26361		19.64	0.07959		19.64	0.10042
35.7	0.000187395		19.65	0.27108		19.65	0.07977		19.65	0.12407
35.72	0.00016591		19.66	0.28602		19.66	0.07977		19.66	0.11827
35.74	0.000157371		19.67	0.27215		19.67	0.07883		19.67	0.10969
35.76	0.000159821		19.68	0.28228		19.68	0.07943		19.68	0.10204
35.78	0.000174443		19.69	0.27855		19.69	0.08093		19.69	0.10807
35.8	0.000205583		19.7	0.28122		19.7	0.08266		19.7	0.1083
35.82	0.000258289		19.71	0.29082		19.71	0.08233		19.71	0.11248
35.84	0.000330005		19.72	0.28975		19.72	0.08285		19.72	0.12593
35.86	0.000393858		19.73	0.27054		19.73	0.083		19.73	0.12268
35.88	0.000411063		19.74	0.27054		19.74	0.08178		19.74	0.11317
35.9	0.000375536		19.75	0.26521		19.75	0.08216		19.75	0.11224
35.92	0.000315399		19.76	0.26094		19.76	0.08282		19.76	0.11178
35.94	0.000267559		19.77	0.26094		19.77	0.08325		19.77	0.11503
35.96	0.000244281		19.78	0.27588		19.78	0.08505		19.78	0.1032
35.98	0.000244792		19.79	0.29189		19.79	0.08747		19.79	0.10506
36	0.000269013		19.8	0.25614		19.8	0.08698		19.8	0.11039
36.02	0.000317867		19.81	0.29136		19.81	0.0879		19.81	0.1141
36.04	0.000400696		19.82	0.28442		19.82	0.0891		19.82	0.11572
36.06	0.000525913		19.83	0.29562		19.83	0.08776		19.83	0.11433
36.08	0.000685522		19.84	0.30576		19.84	0.08425		19.84	0.11271
36.1	0.000829178		19.85	0.30149		19.85	0.08605		19.85	0.10645
36.12	0.000947671		19.86	0.28602		19.86	0.08741		19.86	0.1148
36.14	0.00114		19.87	0.27908		19.87	0.08835		19.87	0.11549
36.16	0.00148		19.88	0.27161		19.88	0.09091		19.88	0.11688
36.18	0.00184		19.89	0.28442		19.89	0.09321		19.89	0.11851
36.2	0.0019		19.9	0.28815		19.9	0.09462		19.9	0.10482
36.22	0.00159		19.91	0.28282		19.91	0.09589		19.91	0.10946
36.24	0.00122		19.92	0.28442		19.92	0.09785		19.92	0.11016
36.26	0.000970595		19.93	0.28015		19.93	0.0976		19.93	0.10923
36.28	0.000858542		19.94	0.27695		19.94	0.09674		19.94	0.11665
36.3	0.000855403		19.95	0.27001		19.95	0.09914		19.95	0.11109
36.32	0.000903088		19.96	0.27321		19.96	0.09893		19.96	0.1141
36.34	0.000916252		19.97	0.29402		19.97	0.09713		19.97	0.11456
36.36	0.000849168		19.98	0.29616		19.98	0.09723		19.98	0.11062
36.38	0.000768782		19.99	0.29136		19.99	0.09768		19.99	0.11456
36.4	0.0007433		20	0.30576		20	0.09879		20	0.1243
36.42	0.000793764		20.01	0.28228		20.01	0.09915		20.01	0.11781
36.44	0.000934547		20.02	0.28228		20.02	0.10033		20.02	0.1192
36.46	0.00121		20.03	0.25827		20.03	0.1		20.03	0.11317
36.48	0.00169		20.04	0.30843		20.04	0.10031		20.04	0.1257
36.5	0.00247		20.05	0.32177		20.05	0.09946		20.05	0.11688
36.52	0.00355		20.06	0.32177		20.06	0.09511		20.06	0.11804
36.54	0.00453		20.07	0.31697		20.07	0.0914		20.07	0.12106
36.56	0.00458		20.08	0.27588		20.08	0.09105		20.08	0.12848
36.58	0.00382		20.09	0.30576		20.09	0.09183		20.09	0.11874
36.6	0.00312		20.1	0.3095		20.1	0.09164		20.1	0.12546
36.62	0.00284		20.11	0.29509		20.11	0.0921		20.11	0.12129
36.64	0.00282		20.12	0.30363		20.12	0.09374		20.12	0.1083
36.66	0.0026		20.13	0.31537		20.13	0.09496		20.13	0.11572
36.68	0.00207		20.14	0.31377		20.14	0.0954		20.14	0.12013
36.7	0.00156		20.15	0.30683		20.15	0.09368		20.15	0.1308
36.72	0.00121		20.16	0.31217		20.16	0.09219		20.16	0.11851
36.74	0.00098893		20.17	0.30096		20.17	0.09412		20.17	0.13335
36.76	0.000807942		20.18	0.32391		20.18	0.09549		20.18	0.11804
36.78	0.000669417		20.19	0.31857		20.19	0.09732		20.19	0.13057
36.8	0.000584535		20.2	0.32337		20.2	0.09594		20.2	0.13474
36.82	0.000555696		20.21	0.32604		20.21	0.09717		20.21	0.13033
36.84	0.000586493		20.22	0.31003		20.22	0.09789		20.22	0.13915
36.86	0.000689296		20.23	0.30043		20.23	0.09768		20.23	0.14425
36.88	0.000875737		20.24	0.32604		20.24	0.09735		20.24	0.13173
36.9	0.00112		20.25	0.34899		20.25	0.09499		20.25	0.12987
36.92	0.00128		20.26	0.32711		20.26	0.09475		20.26	0.13868
36.94	0.0012		20.27	0.32124		20.27	0.09429		20.27	0.12894
36.96	0.000987215		20.28	0.32497		20.28	0.09499		20.28	0.13474
36.98	0.000820792		20.29	0.33511		20.29	0.09662		20.29	0.1308
37	0.00076604		20.3	0.35646		20.3	0.09691		20.3	0.13288
37.02	0.000825775		20.31	0.35326		20.31	0.09854		20.31	0.1475
37.04	0.000965966		20.32	0.32657		20.32	0.09883		20.32	0.14031
37.06	0.00109		20.33	0.3111		20.33	0.09936		20.33	0.14077
37.08	0.00113		20.34	0.35005		20.34	0.09865		20.34	0.14402
37.1	0.00119		20.35	0.35699		20.35	0.10054		20.35	0.14123
37.12	0.00136		20.36	0.32978		20.36	0.10435		20.36	0.14031
37.14	0.00155		20.37	0.34899		20.37	0.10748		20.37	0.13776
37.16	0.00152		20.38	0.33885		20.38	0.11167		20.38	0.141
37.18	0.00125		20.39	0.33138		20.39	0.1134		20.39	0.13984
37.2	0.00096094		20.4	0.34258		20.4	0.11497		20.4	0.14378
37.22	0.0007712		20.41	0.34045		20.41	0.11515		20.41	0.15422
37.24	0.000671923		20.42	0.32177		20.42	0.11449		20.42	0.14239
37.26	0.000609971		20.43	0.35219		20.43	0.11247		20.43	0.13729
37.28	0.000542892		20.44	0.33725		20.44	0.11082		20.44	0.14889
37.3	0.000477739		20.45	0.35432		20.45	0.11287		20.45	0.14773
37.32	0.000441404		20.46	0.35165		20.46	0.11493		20.46	0.14634
37.34	0.00044338		20.47	0.33885		20.47	0.117		20.47	0.14378
37.36	0.000491725		20.48	0.35592		20.48	0.12027		20.48	0.15863
37.38	0.000602172		20.49	0.34632		20.49	0.12013		20.49	0.15074
37.4	0.000800114		20.5	0.33778		20.5	0.12096		20.5	0.15353
37.42	0.00111		20.51	0.33458		20.51	0.1182		20.51	0.15561
37.44	0.00147		20.52	0.35432		20.52	0.11727		20.52	0.15074
37.46	0.00171		20.53	0.34899		20.53	0.11599		20.53	0.14703
37.48	0.00169		20.54	0.34685		20.54	0.11737		20.54	0.15608
37.5	0.0016		20.55	0.34365		20.55	0.11814		20.55	0.13729
37.52	0.0016		20.56	0.3778		20.56	0.11846		20.56	0.15538
37.54	0.0016		20.57	0.33831		20.57	0.11953		20.57	0.14147
37.56	0.00152		20.58	0.31644		20.58	0.11956		20.58	0.14564
37.58	0.00141		20.59	0.32231		20.59	0.11645		20.59	0.14889
37.6	0.00129		20.6	0.36446		20.6	0.11509		20.6	0.14958
37.62	0.00112		20.61	0.33938		20.61	0.11113		20.61	0.15515
37.64	0.000997406		20.62	0.32711		20.62	0.11105		20.62	0.14889
37.66	0.000949646		20.63	0.36073		20.63	0.10917		20.63	0.15005
37.68	0.000959578		20.64	0.35059		20.64	0.10894		20.64	0.15121
37.7	0.00103		20.65	0.35165		20.65	0.10858		20.65	0.14309
37.72	0.00116		20.66	0.31377		20.66	0.10712		20.66	0.14518
37.74	0.00136		20.67	0.32924		20.67	0.10543		20.67	0.14309
37.76	0.00159		20.68	0.35486		20.68	0.1037		20.68	0.14286
37.78	0.00162		20.69	0.33084		20.69	0.10291		20.69	0.13822
37.8	0.00134		20.7	0.33404		20.7	0.10487		20.7	0.14309
37.82	0.000991294		20.71	0.36766		20.71	0.10596		20.71	0.15097
37.84	0.000746233		20.72	0.34952		20.72	0.10827		20.72	0.14587
37.86	0.000612624		20.73	0.34899		20.73	0.10768		20.73	0.14564
37.88	0.000546328		20.74	0.36873		20.74	0.10767		20.74	0.14657
37.9	0.000495226		20.75	0.37407		20.75	0.10893		20.75	0.13822
37.92	0.000444946		20.76	0.33351		20.76	0.10769		20.76	0.1359
37.94	0.000409794		20.77	0.36126		20.77	0.10599		20.77	0.13706
37.96	0.000401628		20.78	0.36606		20.78	0.10378		20.78	0.13752
37.98	0.000418806		20.79	0.35966		20.79	0.10226		20.79	0.15515
38	0.000440246		20.8	0.35486		20.8	0.10144		20.8	0.14448
38.02	0.000453236		20.81	0.3778		20.81	0.1004		20.81	0.13451
38.04	0.000480764		20.82	0.34152		20.82	0.10025		20.82	0.1366
38.06	0.000563478		20.83	0.31964		20.83	0.10178		20.83	0.13613
38.08	0.00072065		20.84	0.34258		20.84	0.10381		20.84	0.13613
38.1	0.000962086		20.85	0.32657		20.85	0.10573		20.85	0.13428
38.12	0.00127		20.86	0.33565		20.86	0.10407		20.86	0.14889
38.14	0.00157		20.87	0.36019		20.87	0.10203		20.87	0.13613
38.16	0.00179		20.88	0.37407		20.88	0.10082		20.88	0.13961
38.18	0.00196		20.89	0.381		20.89	0.10203		20.89	0.14309
38.2	0.00217		20.9	0.34899		20.9	0.10116		20.9	0.1359
38.22	0.00223		20.91	0.35646		20.91	0.09943		20.91	0.14123
38.24	0.00188		20.92	0.35379		20.92	0.09863		20.92	0.14123
38.26	0.00138		20.93	0.35272		20.93	0.10069		20.93	0.12686
38.28	0.000985917		20.94	0.33831		20.94	0.09945		20.94	0.13219
38.3	0.000744729		20.95	0.34312		20.95	0.09892		20.95	0.13729
38.32	0.000608499		20.96	0.33991		20.96	0.09714		20.96	0.13358
38.34	0.000521867		20.97	0.38687		20.97	0.09739		20.97	0.14216
38.36	0.000472722		20.98	0.37353		20.98	0.09983		20.98	0.1461
38.38	0.000469869		20.99	0.35272		20.99	0.1027		20.99	0.12662
38.4	0.000515845		21	0.35219		21	0.10244		21	0.14007
38.42	0.000580173		21.01	0.37033		21.01	0.1013		21.01	0.12801
38.44	0.000586752		21.02	0.32124		21.02	0.10178		21.02	0.13613
38.46	0.000510648		21.03	0.32177		21.03	0.10102		21.03	0.1352
38.48	0.000423624		21.04	0.33671		21.04	0.09866		21.04	0.14147
38.5	0.000371993		21.05	0.3794		21.05	0.09619		21.05	0.12686
38.52	0.000364686		21.06	0.36179		21.06	0.09513		21.06	0.12616
38.54	0.000403973		21.07	0.34258		21.07	0.09631		21.07	0.13381
38.56	0.000495378		21.08	0.3666		21.08	0.0964		21.08	0.13984
38.58	0.000638601		21.09	0.36553		21.09	0.09801		21.09	0.12593
38.6	0.000814301		21.1	0.36499		21.1	0.0963		21.1	0.12894
38.62	0.00098166		21.11	0.373		21.11	0.09574		21.11	0.12917
38.64	0.00104		21.12	0.36073		21.12	0.09616		21.12	0.12941
38.66	0.000969815		21.13	0.38047		21.13	0.09516		21.13	0.12546
38.68	0.000870705		21.14	0.38207		21.14	0.09536		21.14	0.13799
38.7	0.000809818		21.15	0.3778		21.15	0.0964		21.15	0.13219
38.72	0.000838894		21.16	0.36766		21.16	0.09782		21.16	0.13219
38.74	0.000948046		21.17	0.38527		21.17	0.09954		21.17	0.13335
38.76	0.00102		21.18	0.41569		21.18	0.10086		21.18	0.13196
38.78	0.000923739		21.19	0.39328		21.19	0.10195		21.19	0.12917
38.8	0.000763129		21.2	0.40608		21.2	0.10055		21.2	0.14471
38.82	0.00066503		21.21	0.39968		21.21	0.10119		21.21	0.14263
38.84	0.000674233		21.22	0.40235		21.22	0.10211		21.22	0.13776
38.86	0.000803001		21.23	0.41836		21.23	0.10125		21.23	0.13636
38.88	0.00104		21.24	0.41942		21.24	0.10065		21.24	0.13776
38.9	0.00129		21.25	0.40608		21.25	0.10314		21.25	0.14634
38.92	0.00136		21.26	0.45091		21.26	0.10231		21.26	0.13938
38.94	0.00115		21.27	0.45144		21.27	0.10141		21.27	0.14425
38.96	0.000872396		21.28	0.4413		21.28	0.10187		21.28	0.12987
38.98	0.00065839		21.29	0.44184		21.29	0.10158		21.29	0.13984
39	0.000524935		21.3	0.43436		21.3	0.10203		21.3	0.13567
39.02	0.000453009		21.31	0.42316		21.31	0.10271		21.31	0.14842
39.04	0.00040665		21.32	0.40715		21.32	0.1041		21.32	0.13103
39.06	0.000357512		21.33	0.4349		21.33	0.10453		21.33	0.1417
39.08	0.000317101		21.34	0.43436		21.34	0.10502		21.34	0.13984
39.1	0.000300926		21.35	0.40715		21.35	0.10637		21.35	0.13822
39.12	0.00031601		21.36	0.39274		21.36	0.10564		21.36	0.13451
39.14	0.000369746		21.37	0.39541		21.37	0.10435		21.37	0.13173
39.16	0.000472554		21.38	0.36286		21.38	0.10391		21.38	0.14471
39.18	0.000625956		21.39	0.39114		21.39	0.10333		21.39	0.15283
39.2	0.000785793		21.4	0.37407		21.4	0.10263		21.4	0.14471
39.22	0.000856138		21.41	0.35699		21.41	0.10052		21.41	0.14634
39.24	0.000853221		21.42	0.38581		21.42	0.10049		21.42	0.16002
39.26	0.000905891		21.43	0.36339		21.43	0.10125		21.43	0.15793
39.28	0.00104		21.44	0.36126		21.44	0.1028		21.44	0.15121
39.3	0.00112		21.45	0.34952		21.45	0.10307		21.45	0.14842
39.32	0.000989374		21.46	0.36286		21.46	0.10421		21.46	0.14286
39.34	0.000761876		21.47	0.33298		21.47	0.10721		21.47	0.14239
39.36	0.00058505		21.48	0.33778		21.48	0.10862		21.48	0.1359
39.38	0.000491189		21.49	0.32978		21.49	0.11029		21.49	0.13636
39.4	0.000451266		21.5	0.34845		21.5	0.11048		21.5	0.14865
39.42	0.000410505		21.51	0.32497		21.51	0.10995		21.51	0.15167
39.44	0.000351105		21.52	0.32711		21.52	0.10856		21.52	0.15561
39.46	0.000302506		21.53	0.31003		21.53	0.10724		21.53	0.15538
39.48	0.000282484		21.54	0.29562		21.54	0.10744		21.54	0.15005
39.5	0.000295848		21.55	0.28869		21.55	0.10658		21.55	0.15747
39.52	0.00034646		21.56	0.31537		21.56	0.10612		21.56	0.15677
39.54	0.00043354		21.57	0.32337		21.57	0.106		21.57	0.14912
39.56	0.000535464		21.58	0.29296		21.58	0.10461		21.58	0.15561
39.58	0.000619942		21.59	0.31057		21.59	0.10621		21.59	0.15399
39.6	0.000667844		21.6	0.29509		21.6	0.10617		21.6	0.15561
39.62	0.000622892		21.61	0.31483		21.61	0.10725		21.61	0.15724
39.64	0.000500647		21.62	0.31163		21.62	0.10813		21.62	0.15353
39.66	0.000386366		21.63	0.3191		21.63	0.11044		21.63	0.16257
39.68	0.000311919		21.64	0.28282		21.64	0.11463		21.64	0.15399
39.7	0.000279225		21.65	0.29562		21.65	0.11515		21.65	0.15028
39.72	0.000278188		21.66	0.3095		21.66	0.11514		21.66	0.17092
39.74	0.000308188		21.67	0.3047		21.67	0.11458		21.67	0.16187
39.76	0.000375107		21.68	0.29883		21.68	0.11372		21.68	0.15608
39.78	0.00048878		21.69	0.29296		21.69	0.1146		21.69	0.16929
39.8	0.000647908		21.7	0.32764		21.7	0.1124		21.7	0.15955
39.82	0.00079958		21.71	0.3175		21.71	0.11414		21.71	0.17138
39.84	0.000851514		21.72	0.3047		21.72	0.11677		21.72	0.16674
39.86	0.000836883		21.73	0.30576		21.73	0.11968		21.73	0.16976
39.88	0.00084384		21.74	0.30896		21.74	0.12105		21.74	0.15955
39.9	0.000887381		21.75	0.27801		21.75	0.12131		21.75	0.16721
39.92	0.000997888		21.76	0.30096		21.76	0.12433		21.76	0.16837
39.94	0.00123		21.77	0.31003		21.77	0.12375		21.77	0.16999
39.96	0.00157		21.78	0.32924		21.78	0.12376		21.78	0.17022
39.98	0.00188		21.79	0.3063		21.79	0.12481		21.79	0.17695
40	0.00197		21.8	0.29242		21.8	0.12451		21.8	0.17648
40.02	0.0019		21.81	0.31217		21.81	0.12695		21.81	0.16976
40.04	0.0018		21.82	0.34899		21.82	0.12852		21.82	0.16674
40.06	0.00158		21.83	0.34152		21.83	0.12971		21.83	0.15979
40.08	0.00126		21.84	0.31323		21.84	0.13141		21.84	0.16442
40.1	0.00103		21.85	0.31163		21.85	0.13409		21.85	0.15932
40.12	0.000947736		21.86	0.29402		21.86	0.13466		21.86	0.16558
40.14	0.00096146		21.87	0.31377		21.87	0.13503		21.87	0.17347
40.16	0.000939085		21.88	0.32497		21.88	0.13597		21.88	0.17648
40.18	0.000787998		21.89	0.31697		21.89	0.13825		21.89	0.1628
40.2	0.000597843		21.9	0.29776		21.9	0.14037		21.9	0.17208
40.22	0.000451283		21.91	0.3047		21.91	0.14241		21.91	0.16257
40.24	0.000362818		21.92	0.29296		21.92	0.14367		21.92	0.16605
40.26	0.000323717		21.93	0.31964		21.93	0.14485		21.93	0.17254
40.28	0.000325899		21.94	0.28922		21.94	0.14774		21.94	0.16535
40.3	0.000366165		21.95	0.3079		21.95	0.14742		21.95	0.15816
40.32	0.000434981		21.96	0.3127		21.96	0.14724		21.96	0.16187
40.34	0.000497546		21.97	0.29509		21.97	0.14829		21.97	0.17069
40.36	0.000520864		21.98	0.32818		21.98	0.14962		21.98	0.1635
40.38	0.000494953		21.99	0.33138		21.99	0.15334		21.99	0.17138
40.4	0.000417283		22	0.31003		22	0.15796		22	0.16234
40.42	0.000328326		22.01	0.30843		22.01	0.16066		22.01	0.16164
40.44	0.000264173		22.02	0.33244		22.02	0.16313		22.02	0.157
40.46	0.000228793		22.03	0.29562		22.03	0.16448		22.03	0.16883
40.48	0.00021572		22.04	0.30043		22.04	0.16644		22.04	0.16558
40.5	0.00022039		22.05	0.30096		22.05	0.16766		22.05	0.15793
40.52	0.00024385		22.06	0.29402		22.06	0.16943		22.06	0.16906
40.54	0.000287926		22.07	0.3159		22.07	0.16787		22.07	0.16651
40.56	0.000366085		22.08	0.3111		22.08	0.16953		22.08	0.17138
40.58	0.000498749		22.09	0.28709		22.09	0.17046		22.09	0.16211
40.6	0.000706285		22.1	0.30843		22.1	0.16996		22.1	0.16605
40.62	0.001		22.11	0.30736		22.11	0.16696		22.11	0.16187
40.64	0.00135		22.12	0.29829		22.12	0.16463		22.12	0.15445
40.66	0.00157		22.13	0.28922		22.13	0.16359		22.13	0.16906
40.68	0.00147		22.14	0.28388		22.14	0.16627		22.14	0.1737
40.7	0.00119		22.15	0.29082		22.15	0.16865		22.15	0.17996
40.72	0.000882047		22.16	0.3127		22.16	0.16816		22.16	0.16767
40.74	0.000650658		22.17	0.29776		22.17	0.16798		22.17	0.16257
40.76	0.000515931		22.18	0.28709		22.18	0.16998		22.18	0.17115
40.78	0.000449515		22.19	0.28869		22.19	0.17126		22.19	0.1584
40.8	0.000410031		22.2	0.30203		22.2	0.17035		22.2	0.16373
40.82	0.000391348		22.21	0.28869		22.21	0.1693		22.21	0.16744
40.84	0.000396825		22.22	0.30309		22.22	0.16919		22.22	0.15932
40.86	0.000394608		22.23	0.28388		22.23	0.16803		22.23	0.17347
40.88	0.00035127		22.24	0.27375		22.24	0.16761		22.24	0.16257
40.9	0.000294912		22.25	0.29029		22.25	0.1662		22.25	0.16002
40.92	0.000260015		22.26	0.29242		22.26	0.16123		22.26	0.17277
40.94	0.000255486		22.27	0.3111		22.27	0.1583		22.27	0.16837
40.96	0.000278923		22.28	0.29029		22.28	0.15754		22.28	0.17045
40.98	0.000314018		22.29	0.29669		22.29	0.15509		22.29	0.16929
41	0.000330217		22.3	0.30043		22.3	0.15396		22.3	0.1686
41.02	0.000325529		22.31	0.28549		22.31	0.15335		22.31	0.17857
41.04	0.000327475		22.32	0.28495		22.32	0.15206		22.32	0.17417
41.06	0.000354253		22.33	0.27108		22.33	0.14852		22.33	0.17788
41.08	0.00042879		22.34	0.31057		22.34	0.14816		22.34	0.1846
41.1	0.000563984		22.35	0.31377		22.35	0.14934		22.35	0.18576
41.12	0.000731372		22.36	0.30736		22.36	0.14642		22.36	0.18715
41.14	0.000805151		22.37	0.3047		22.37	0.14736		22.37	0.18228
41.16	0.000692612		22.38	0.30309		22.38	0.15042		22.38	0.17185
41.18	0.000508002		22.39	0.3047		22.39	0.1488		22.39	0.18228
41.2	0.000358549		22.4	0.29242		22.4	0.14859		22.4	0.18275
41.22	0.00026209		22.41	0.29402		22.41	0.14817		22.41	0.18391
41.24	0.000206389		22.42	0.27268		22.42	0.1477		22.42	0.18043
41.26	0.000176911		22.43	0.30096		22.43	0.14462		22.43	0.18622
41.28	0.000163473		22.44	0.30096		22.44	0.14524		22.44	0.1962
41.3	0.000159619		22.45	0.27908		22.45	0.1436		22.45	0.1788
41.32	0.000161957		22.46	0.27375		22.46	0.14213		22.46	0.18066
41.34	0.000167542		22.47	0.3111		22.47	0.14105		22.47	0.17347
41.36	0.000178057		22.48	0.27641		22.48	0.13993		22.48	0.18112
41.38	0.000199189		22.49	0.28869		22.49	0.13731		22.49	0.17927
41.4	0.000238485		22.5	0.30309		22.5	0.13594		22.5	0.19434
41.42	0.000304217		22.51	0.29136		22.51	0.13674		22.51	0.19388
41.44	0.00041187		22.52	0.28655		22.52	0.13669		22.52	0.17996
41.46	0.000575305		22.53	0.29402		22.53	0.13462		22.53	0.17045
41.48	0.000788764		22.54	0.25987		22.54	0.1345		22.54	0.19109
41.5	0.000974644		22.55	0.28228		22.55	0.13242		22.55	0.18019
41.52	0.00103		22.56	0.32657		22.56	0.13175		22.56	0.1744
41.54	0.000986664		22.57	0.27695		22.57	0.13034		22.57	0.19527
41.56	0.000971798		22.58	0.28175		22.58	0.12928		22.58	0.18947
41.58	0.000967712		22.59	0.29936		22.59	0.12837		22.59	0.19504
41.6	0.000862385		22.6	0.28975		22.6	0.12903		22.6	0.18599
41.62	0.0006822		22.61	0.29402		22.61	0.12959		22.61	0.20037
41.64	0.000535048		22.62	0.30736		22.62	0.12887		22.62	0.19388
41.66	0.000458403		22.63	0.29402		22.63	0.12849		22.63	0.18854
41.68	0.000449551		22.64	0.28495		22.64	0.12721		22.64	0.18112
41.7	0.000493019		22.65	0.30416		22.65	0.12576		22.65	0.19179
41.72	0.000549634		22.66	0.28549		22.66	0.12433		22.66	0.18576
41.74	0.000564394		22.67	0.29456		22.67	0.1261		22.67	0.19318
41.76	0.0005537		22.68	0.28602		22.68	0.124		22.68	0.18483
41.78	0.000571987		22.69	0.29883		22.69	0.12403		22.69	0.19527
41.8	0.000626979		22.7	0.3079		22.7	0.12535		22.7	0.19944
41.82	0.000711311		22.71	0.29562		22.71	0.12508		22.71	0.19898
41.84	0.000853893		22.72	0.28068		22.72	0.12459		22.72	0.1955
41.86	0.00106		22.73	0.28282		22.73	0.12315		22.73	0.19457
41.88	0.00128		22.74	0.30309		22.74	0.12142		22.74	0.19179
41.9	0.00145		22.75	0.28015		22.75	0.11925		22.75	0.18576
41.92	0.00164		22.76	0.28922		22.76	0.11656		22.76	0.17672
41.94	0.00189		22.77	0.3079		22.77	0.1151		22.77	0.17695
41.96	0.00203		22.78	0.28122		22.78	0.11268		22.78	0.18159
41.98	0.00189		22.79	0.27855		22.79	0.11312		22.79	0.17532
42	0.00165		22.8	0.27108		22.8	0.11455		22.8	0.18576
42.02	0.00143		22.81	0.27375		22.81	0.11514		22.81	0.17324
42.04	0.00117		22.82	0.27588		22.82	0.11608		22.82	0.17138
42.06	0.00092708		22.83	0.3063		22.83	0.11533		22.83	0.17347
42.08	0.00078305		22.84	0.28549		22.84	0.11496		22.84	0.1795
42.1	0.000736963		22.85	0.31323		22.85	0.11414		22.85	0.17532
42.12	0.000723702		22.86	0.28815		22.86	0.11175		22.86	0.16976
42.14	0.00069339		22.87	0.27641		22.87	0.11062		22.87	0.1628
42.16	0.000674615		22.88	0.28762		22.88	0.11138		22.88	0.17532
42.18	0.000674222		22.89	0.30043		22.89	0.11257		22.89	0.18275
42.2	0.000642571		22.9	0.29616		22.9	0.11516		22.9	0.16303
42.22	0.000571138		22.91	0.30843		22.91	0.11728		22.91	0.16582
42.24	0.000498182		22.92	0.27962		22.92	0.11957		22.92	0.16698
42.26	0.000463183		22.93	0.30043		22.93	0.11891		22.93	0.16814
42.28	0.000466457		22.94	0.27748		22.94	0.11794		22.94	0.17045
42.3	0.000473171		22.95	0.29189		22.95	0.11497		22.95	0.15863
42.32	0.000475779		22.96	0.30203		22.96	0.11151		22.96	0.16396
42.34	0.000498577		22.97	0.30523		22.97	0.10954		22.97	0.16118
42.36	0.000532643		22.98	0.29029		22.98	0.10853		22.98	0.16906
42.38	0.0005524		22.99	0.28228		22.99	0.10838		22.99	0.16048
42.4	0.000543223		23	0.28922		23	0.10873		23	0.16187
42.42	0.000487066		23.01	0.27481		23.01	0.10953		23.01	0.15631
42.44	0.000412423		23.02	0.28282		23.02	0.1098		23.02	0.16164
42.46	0.000370627		23.03	0.31003		23.03	0.10979		23.03	0.15863
42.48	0.000383199		23.04	0.29936		23.04	0.11073		23.04	0.15237
42.5	0.000456123		23.05	0.32764		23.05	0.11149		23.05	0.16466
42.52	0.000581566		23.06	0.29082		23.06	0.11176		23.06	0.16535
42.54	0.000701758		23.07	0.30736		23.07	0.11257		23.07	0.16048
42.56	0.000695014		23.08	0.29616		23.08	0.11298		23.08	0.1519
42.58	0.000559969		23.09	0.30203		23.09	0.11388		23.09	0.16419
42.6	0.00041451		23.1	0.28015		23.1	0.11441		23.1	0.16118
42.62	0.000313708		23.11	0.3079		23.11	0.11392		23.11	0.14842
42.64	0.00025681		23.12	0.29989		23.12	0.11291		23.12	0.16257
42.66	0.00023375		23.13	0.3063		23.13	0.11298		23.13	0.16211
42.68	0.000234091		23.14	0.3143		23.14	0.11391		23.14	0.15793
42.7	0.000257276		23.15	0.30203		23.15	0.11513		23.15	0.16512
42.72	0.000309165		23.16	0.29029		23.16	0.11429		23.16	0.14263
42.74	0.000402276		23.17	0.26734		23.17	0.11528		23.17	0.15167
42.76	0.000550522		23.18	0.28122		23.18	0.11478		23.18	0.1686
42.78	0.000749442		23.19	0.28549		23.19	0.1172		23.19	0.15306
42.8	0.000944097		23.2	0.29082		23.2	0.11594		23.2	0.15816
42.82	0.00109		23.21	0.31644		23.21	0.11469		23.21	0.14796
42.84	0.00122		23.22	0.28975		23.22	0.11444		23.22	0.14796
42.86	0.0013		23.23	0.29616		23.23	0.11291		23.23	0.157
42.88	0.00117		23.24	0.30149		23.24	0.11266		23.24	0.1686
42.9	0.000894416		23.25	0.28282		23.25	0.11187		23.25	0.15584
42.92	0.000637406		23.26	0.26894		23.26	0.11088		23.26	0.15144
42.94	0.000468845		23.27	0.26414		23.27	0.11152		23.27	0.14842
42.96	0.000383058		23.28	0.26361		23.28	0.11085		23.28	0.15213
42.98	0.000364463		23.29	0.28175		23.29	0.11151		23.29	0.1417
43	0.000403146		23.3	0.28602		23.3	0.1102		23.3	0.15422
43.02	0.000488373		23.31	0.30416		23.31	0.11219		23.31	0.16211
43.04	0.000572612		23.32	0.3095		23.32	0.11328		23.32	0.16141
43.06	0.000567103		23.33	0.27588		23.33	0.1138		23.33	0.15654
43.08	0.000475147		23.34	0.28068		23.34	0.11441		23.34	0.14587
43.1	0.00037224		23.35	0.27908		23.35	0.1145		23.35	0.14865
43.12	0.000287426		23.36	0.3143		23.36	0.11458		23.36	0.14425
43.14	0.000229796		23.37	0.30256		23.37	0.11413		23.37	0.14402
43.16	0.000202044		23.38	0.29296		23.38	0.11338		23.38	0.15631
43.18	0.000202085		23.39	0.29029		23.39	0.1114		23.39	0.15306
43.2	0.000226585		23.4	0.27161		23.4	0.11074		23.4	0.14263
43.22	0.000265979		23.41	0.27588		23.41	0.11046		23.41	0.14541
43.24	0.000286418		23.42	0.28869		23.42	0.10992		23.42	0.15445
43.26	0.000262362		23.43	0.29669		23.43	0.1108		23.43	0.15515
43.28	0.000225531		23.44	0.28602		23.44	0.11175		23.44	0.15538
43.3	0.000206737		23.45	0.28602		23.45	0.11241		23.45	0.15608
43.32	0.000213601		23.46	0.30736		23.46	0.11263		23.46	0.15445
43.34	0.000233691		23.47	0.28975		23.47	0.11182		23.47	0.15979
43.36	0.000235138		23.48	0.30096		23.48	0.11199		23.48	0.15074
43.38	0.000209605		23.49	0.30096		23.49	0.11083		23.49	0.1468
43.4	0.00018221		23.5	0.27962		23.5	0.11129		23.5	0.157
43.42	0.000162364		23.51	0.27001		23.51	0.11167		23.51	0.15445
43.44	0.000147739		23.52	0.30736		23.52	0.11053		23.52	0.1526
43.46	0.000139309		23.53	0.28549		23.53	0.1094		23.53	0.15306
43.48	0.000137467		23.54	0.29723		23.54	0.11153		23.54	0.15492
43.5	0.000136832		23.55	0.29189		23.55	0.10973		23.55	0.15074
43.52	0.000136246		23.56	0.30843		23.56	0.10814		23.56	0.15074
43.54	0.000144996		23.57	0.27641		23.57	0.1066		23.57	0.16651
43.56	0.000167611		23.58	0.26894		23.58	0.10781		23.58	0.16373
43.58	0.000196498		23.59	0.29723		23.59	0.10944		23.59	0.15422
43.6	0.000208396		23.6	0.29509		23.6	0.11119		23.6	0.16396
43.62	0.000194143		23.61	0.30416		23.61	0.11343		23.61	0.15492
43.64	0.00017889		23.62	0.26041		23.62	0.11384		23.62	0.14796
43.66	0.000181162		23.63	0.26414		23.63	0.11264		23.63	0.157
43.68	0.000206058		23.64	0.30043		23.64	0.11251		23.64	0.16095
43.7	0.000248115		23.65	0.28015		23.65	0.10834		23.65	0.16095
43.72	0.000284982		23.66	0.31217		23.66	0.1071		23.66	0.1519
43.74	0.000296768		23.67	0.28762		23.67	0.10777		23.67	0.15399
43.76	0.000311531		23.68	0.29616		23.68	0.10918		23.68	0.15932
43.78	0.000366572		23.69	0.28068		23.69	0.11114		23.69	0.15538
43.8	0.000477343		23.7	0.28975		23.7	0.11252		23.7	0.16048
43.82	0.000622442		23.71	0.29136		23.71	0.11519		23.71	0.15677
43.84	0.000705858		23.72	0.29349		23.72	0.11719		23.72	0.14378
43.86	0.000645903		23.73	0.28068		23.73	0.11497		23.73	0.15306
43.88	0.000521723		23.74	0.28922		23.74	0.11266		23.74	0.14494
43.9	0.000428596		23.75	0.27535		23.75	0.11081		23.75	0.16048
43.92	0.000389109		23.76	0.29509		23.76	0.11253		23.76	0.13242
[truncated: 2,604 more rows]

## Sheet: Fig. 1c
The SEM image of Co-TTCOF

## Sheet: Fig. 1d
The TEM image of Co-TTCOF

## Sheet: Fig. 1e
The HR-TEM image of Co-TTCOF

## Sheet: Fig. 1g
The EDS elemental mapping image of Co-TTCOF

## Sheet: Fig. 2a
Electrocatalytic performances of M-TTCOFs ( LSV curves)
Co-TTCOF		Ni-TTCOF		H2-TTCOF
Potential (V vs. RHE)	Current denesity (mA cm-2)	Potential (V vs. RHE)	Current denesity (mA cm-2)	Potential (V vs. RHE)	Current denesity (mA cm-2)
0.10096	-0.00945	0.10096	0.00949	0.1004	-0.11529
0.09999	-0.00825	0.09999	0.01063	0.09946	-0.11555
0.09895	-0.00873	0.09895	0.00898	0.09846	-0.11576
0.09799	-0.00994	0.09799	0.00949	0.09746	-0.11596
0.09699	-0.00598	0.09699	0.00839	0.09644	-0.1162
0.09597	-0.00631	0.09597	0.00843	0.09546	-0.11637
0.095	-0.00776	0.095	0.00697	0.09444	-0.11659
0.09401	-0.00757	0.09401	0.00902	0.09345	-0.11678
0.09298	-0.00707	0.09298	0.0092	0.09245	-0.11697
0.092	-0.00544	0.092	0.00698	0.09145	-0.11717
0.09095	-0.00713	0.09095	0.00883	0.09041	-0.11733
0.08999	-0.00714	0.08999	0.00897	0.08945	-0.11754
0.089	-0.00647	0.089	0.00982	0.08844	-0.1178
0.08798	-0.0065	0.08798	0.0092	0.08743	-0.11794
0.08703	-0.0067	0.08703	0.008	0.08643	-0.1181
0.08601	-0.00646	0.08601	0.0085	0.08539	-0.11823
0.08492	-0.00563	0.08492	0.00826	0.0844	-0.11836
0.08399	-0.00491	0.08399	0.00686	0.08342	-0.11853
0.083	-0.00674	0.083	0.00842	0.08246	-0.11871
0.08197	-0.00674	0.08197	0.00963	0.08145	-0.11878
0.08096	-0.00846	0.08096	0.00808	0.08045	-0.11895
0.07996	-0.00669	0.07996	0.00966	0.07947	-0.11905
0.07897	-0.00778	0.07897	0.01028	0.07843	-0.1192
0.07796	-0.00844	0.07796	0.01203	0.07741	-0.11938
0.07698	-0.00927	0.07698	0.01152	0.0764	-0.11946
0.07592	-0.0078	0.07592	0.01137	0.07542	-0.11958
0.07501	-0.00811	0.07501	0.01108	0.07443	-0.11968
0.07398	-0.00994	0.07398	0.0099	0.07346	-0.11981
0.07302	-0.0098	0.07302	0.00868	0.07247	-0.11992
0.07199	-0.00991	0.07199	0.01023	0.07144	-0.12001
0.07097	-0.01092	0.07097	0.01297	0.07041	-0.12016
0.06996	-0.01121	0.06996	0.01148	0.06944	-0.12024
0.06893	-0.0086	0.06893	0.01189	0.06849	-0.12033
0.06795	-0.00941	0.06795	0.01055	0.06745	-0.12048
0.06701	-0.01117	0.06701	0.00958	0.06639	-0.12057
0.06599	-0.00934	0.06599	0.0093	0.06543	-0.12066
0.065	-0.00982	0.065	0.01144	0.06442	-0.1208
0.06399	-0.01051	0.06399	0.0127	0.06345	-0.12092
0.06296	-0.01183	0.06296	0.01373	0.06248	-0.12103
0.062	-0.01284	0.062	0.01244	0.06142	-0.12114
0.06098	-0.01471	0.06098	0.01385	0.06043	-0.12127
0.05995	-0.01353	0.05995	0.01282	0.05943	-0.12142
0.05897	-0.01443	0.05897	0.009	0.05845	-0.12153
0.05797	-0.01324	0.05797	0.01144	0.05743	-0.12167
0.057	-0.015	0.057	0.01109	0.05646	-0.12182
0.05596	-0.01397	0.05596	0.01024	0.05543	-0.12193
0.05499	-0.01318	0.05499	0.01173	0.05442	-0.12212
0.05398	-0.01217	0.05398	0.01139	0.05346	-0.12227
0.05298	-0.01361	0.05298	0.00826	0.05245	-0.12241
0.05199	-0.01218	0.05199	0.0088	0.05143	-0.12261
0.05095	-0.0139	0.05095	0.01044	0.05046	-0.12274
0.05	-0.01301	0.05	0.01028	0.04942	-0.1229
0.04898	-0.01304	0.04898	0.00895	0.04844	-0.12312
0.04795	-0.01442	0.04795	0.01192	0.04744	-0.1233
0.047	-0.01635	0.047	0.00982	0.04643	-0.1235
0.04602	-0.01538	0.04602	0.01067	0.04542	-0.12375
0.04494	-0.01588	0.04494	0.0101	0.04444	-0.12393
0.044	-0.01616	0.044	0.01001	0.04344	-0.12415
0.04297	-0.01607	0.04297	0.00957	0.04248	-0.12438
0.04198	-0.01395	0.04198	0.00953	0.04141	-0.12463
0.04096	-0.01604	0.04096	0.01069	0.04046	-0.12492
0.03999	-0.01512	0.03999	0.01222	0.03946	-0.12513
0.03895	-0.0127	0.03895	0.01287	0.03841	-0.12546
0.03796	-0.01302	0.03796	0.00955	0.03748	-0.12571
0.03697	-0.01646	0.03697	0.0103	0.03639	-0.12602
0.03599	-0.01446	0.03599	0.00811	0.03543	-0.12638
0.03498	-0.01582	0.03498	0.00563	0.03447	-0.12664
0.034	-0.01429	0.034	0.00865	0.03351	-0.12697
0.03299	-0.01468	0.03299	0.00714	0.03247	-0.12735
0.032	-0.01506	0.032	0.00343	0.03146	-0.12768
0.031	-0.01608	0.031	0.00768	0.03043	-0.12804
0.02998	-0.01412	0.02998	0.00671	0.02946	-0.12844
0.02898	-0.01843	0.02898	0.00367	0.0284	-0.12884
0.02797	-0.01626	0.02797	0.00567	0.02742	-0.12931
0.027	-0.01755	0.027	0.00499	0.02645	-0.1299
0.02594	-0.01895	0.02594	0.00419	0.02545	-0.13021
0.02497	-0.01682	0.02497	0.00229	0.02446	-0.13066
0.02399	-0.01652	0.02399	0.00155	0.02342	-0.13114
0.02299	-0.01662	0.02299	-0.000263861	0.0224	-0.1321
0.02195	-0.01806	0.02195	-0.00117	0.02141	-0.13249
0.02098	-0.01796	0.02098	-0.00106	0.02046	-0.13383
0.02002	-0.01999	0.02002	-0.00103	0.01939	-0.13378
0.01899	-0.01956	0.01899	-0.00188	0.01841	-0.1341
0.01796	-0.02085	0.01796	-0.000952342	0.01743	-0.1347
0.01695	-0.01821	0.01695	-0.00158	0.01642	-0.13529
0.01592	-0.01918	0.01592	-0.000886154	0.01544	-0.13591
0.01495	-0.01901	0.01495	2.73046e-05	0.01445	-0.13662
0.01399	-0.01989	0.01399	-0.0036	0.01342	-0.13731
0.01298	-0.02226	0.01298	-0.00511	0.01241	-0.13801
0.01194	-0.0245	0.01194	-0.00497	0.01141	-0.13875
0.01098	-0.02615	0.01098	-0.00542	0.01043	-0.13976
0.00998	-0.02753	0.00998	-0.0076	0.00943	-0.14165
0.00895	-0.02516	0.00895	-0.00831	0.00838	-0.14305
0.00795	-0.02786	0.00795	-0.00839	0.00741	-0.14242
0.00697	-0.02829	0.00697	-0.01066	0.0064	-0.14302
0.00598	-0.0272	0.00598	-0.01034	0.00544	-0.14381
0.00499	-0.02606	0.00499	-0.00874	0.00444	-0.14466
0.00397	-0.02781	0.00397	-0.01027	0.00344	-0.14563
0.00299	-0.03009	0.00299	-0.00965	0.00243	-0.14658
0.002	-0.02981	0.002	-0.01126	0.00143	-0.14752
0.000976	-0.02851	0.000976	-0.01189	0.000456	-0.14854
0	-0.03168	0	-0.0148	-0.000575	-0.14954
-0.00103	-0.0305	-0.00103	-0.01325	-0.00161	-0.15061
-0.00202	-0.03246	-0.00202	-0.01558	-0.00258	-0.15166
-0.00302	-0.03219	-0.00302	-0.01517	-0.00356	-0.15317
-0.004	-0.03587	-0.004	-0.01625	-0.00457	-0.15477
-0.00502	-0.03409	-0.00502	-0.0158	-0.00556	-0.15633
-0.00601	-0.03514	-0.00601	-0.01801	-0.00653	-0.1575
-0.00701	-0.03647	-0.00701	-0.01755	-0.00755	-0.16101
-0.00807	-0.03635	-0.00807	-0.02157	-0.00857	-0.16239
-0.00904	-0.03638	-0.00904	-0.01919	-0.00956	-0.16054
-0.01005	-0.03889	-0.01005	-0.01908	-0.01051	-0.16129
-0.01101	-0.03761	-0.01101	-0.02059	-0.01153	-0.16247
-0.01204	-0.04018	-0.01204	-0.02126	-0.0126	-0.16373
-0.01306	-0.03917	-0.01306	-0.02244	-0.01358	-0.16496
-0.01404	-0.04014	-0.01404	-0.02238	-0.01459	-0.1663
-0.015	-0.04254	-0.015	-0.02304	-0.01558	-0.16763
-0.01605	-0.04452	-0.01605	-0.02442	-0.01655	-0.16892
-0.01701	-0.0441	-0.01701	-0.02645	-0.01758	-0.17027
-0.01806	-0.04428	-0.01806	-0.02763	-0.01855	-0.17162
-0.01904	-0.04721	-0.01904	-0.02615	-0.01962	-0.173
-0.02001	-0.04625	-0.02001	-0.02651	-0.02059	-0.17447
-0.02101	-0.04585	-0.02101	-0.02983	-0.02156	-0.17584
-0.022	-0.04976	-0.022	-0.03144	-0.02258	-0.17731
-0.02301	-0.05229	-0.02301	-0.03061	-0.02357	-0.17872
-0.024	-0.05354	-0.024	-0.03261	-0.02455	-0.18016
-0.02503	-0.05432	-0.02503	-0.03527	-0.02555	-0.18171
-0.02605	-0.05621	-0.02605	-0.03265	-0.02659	-0.1832
-0.02708	-0.0565	-0.02708	-0.03537	-0.02754	-0.18469
-0.02803	-0.05881	-0.02803	-0.03462	-0.02856	-0.18625
-0.02903	-0.05869	-0.02903	-0.03673	-0.02958	-0.18775
-0.03002	-0.05988	-0.03002	-0.03807	-0.03058	-0.18938
-0.03108	-0.06057	-0.03108	-0.03664	-0.03156	-0.19094
-0.03204	-0.06471	-0.03204	-0.04201	-0.03261	-0.19248
-0.03304	-0.06177	-0.03304	-0.04167	-0.03355	-0.19406
-0.03406	-0.0626	-0.03406	-0.04188	-0.03456	-0.19567
-0.03502	-0.06365	-0.03502	-0.0423	-0.03558	-0.19727
-0.036	-0.0654	-0.036	-0.04304	-0.03659	-0.19891
-0.03699	-0.06667	-0.03699	-0.04562	-0.0376	-0.20048
-0.03803	-0.06817	-0.03803	-0.04462	-0.03855	-0.20217
-0.03899	-0.07001	-0.03899	-0.04715	-0.03957	-0.20381
-0.04002	-0.06886	-0.04002	-0.05107	-0.04055	-0.20546
-0.04101	-0.07055	-0.04101	-0.05099	-0.04158	-0.20721
-0.04202	-0.07215	-0.04202	-0.05359	-0.04255	-0.20892
-0.043	-0.07524	-0.043	-0.05336	-0.04356	-0.21058
-0.04402	-0.07616	-0.04402	-0.05342	-0.04453	-0.21233
-0.04499	-0.0781	-0.04499	-0.05606	-0.04558	-0.21426
-0.04604	-0.07864	-0.04604	-0.0531	-0.04658	-0.21576
-0.04702	-0.07936	-0.04702	-0.05724	-0.04755	-0.21751
-0.04798	-0.0819	-0.04798	-0.05908	-0.04857	-0.21924
-0.04904	-0.08281	-0.04904	-0.0592	-0.04955	-0.22098
-0.05004	-0.08251	-0.05004	-0.06069	-0.05057	-0.22273
-0.05102	-0.08722	-0.05102	-0.05887	-0.05157	-0.22449
-0.05203	-0.08583	-0.05203	-0.059	-0.05257	-0.22622
-0.05302	-0.08466	-0.05302	-0.06105	-0.05353	-0.22802
-0.054	-0.08857	-0.054	-0.06215	-0.05459	-0.2298
-0.05503	-0.08932	-0.05503	-0.06534	-0.05558	-0.2316
-0.05604	-0.09297	-0.05604	-0.06466	-0.05659	-0.23337
-0.05707	-0.09332	-0.05707	-0.06409	-0.05757	-0.23523
-0.058	-0.09615	-0.058	-0.06883	-0.05856	-0.23706
-0.05902	-0.09794	-0.05902	-0.06941	-0.05956	-0.23884
-0.06002	-0.10182	-0.06002	-0.07054	-0.06056	-0.24068
-0.06103	-0.09867	-0.06103	-0.0694	-0.06161	-0.2425
-0.06204	-0.10064	-0.06204	-0.07082	-0.06257	-0.24435
-0.06305	-0.10449	-0.06305	-0.07453	-0.06359	-0.24622
-0.06406	-0.10501	-0.06406	-0.07213	-0.06455	-0.24806
-0.06499	-0.10799	-0.06499	-0.0742	-0.06554	-0.24992
-0.06602	-0.10931	-0.06602	-0.07517	-0.06655	-0.25178
-0.06702	-0.11074	-0.06702	-0.07525	-0.06754	-0.2537
-0.06806	-0.10928	-0.06806	-0.07718	-0.06859	-0.25564
-0.06905	-0.11354	-0.06905	-0.07806	-0.06954	-0.2576
-0.07003	-0.11264	-0.07003	-0.08084	-0.07059	-0.25952
-0.07102	-0.11513	-0.07102	-0.08232	-0.07159	-0.26143
-0.07205	-0.11575	-0.07205	-0.08424	-0.07256	-0.26333
-0.07304	-0.12052	-0.07304	-0.08249	-0.07357	-0.26528
-0.07401	-0.12046	-0.07401	-0.08636	-0.0746	-0.26711
-0.07503	-0.12359	-0.07503	-0.08423	-0.0756	-0.26901
-0.07603	-0.12316	-0.07603	-0.08547	-0.07659	-0.27098
-0.07709	-0.12581	-0.07709	-0.08728	-0.07759	-0.27285
-0.07804	-0.12808	-0.07804	-0.08994	-0.07855	-0.27469
-0.07904	-0.13117	-0.07904	-0.08928	-0.07955	-0.27661
-0.08006	-0.13114	-0.08006	-0.09146	-0.08056	-0.27856
-0.08106	-0.13363	-0.08106	-0.09351	-0.08156	-0.28048
-0.08202	-0.13136	-0.08202	-0.09409	-0.0826	-0.28245
-0.08304	-0.1328	-0.08304	-0.09552	-0.08356	-0.28436
-0.084	-0.13582	-0.084	-0.09753	-0.08453	-0.28629
-0.08499	-0.1379	-0.08499	-0.09852	-0.08555	-0.28828
-0.08605	-0.13919	-0.08605	-0.10093	-0.08661	-0.29021
-0.08705	-0.14143	-0.08705	-0.10015	-0.08754	-0.29217
-0.088	-0.14183	-0.088	-0.10113	-0.08852	-0.29406
-0.08902	-0.14201	-0.08902	-0.10237	-0.08954	-0.296
-0.09	-0.14468	-0.09	-0.10297	-0.09057	-0.29788
-0.09101	-0.14624	-0.09101	-0.10316	-0.09154	-0.29984
-0.09203	-0.14988	-0.09203	-0.10614	-0.09253	-0.30191
-0.09299	-0.15138	-0.09299	-0.1054	-0.09349	-0.30388
-0.094	-0.15063	-0.094	-0.10527	-0.09458	-0.30577
-0.09503	-0.15409	-0.09503	-0.10806	-0.09556	-0.30793
-0.09607	-0.15525	-0.09607	-0.1083	-0.09654	-0.30974
-0.09701	-0.16016	-0.09701	-0.10879	-0.09754	-0.31177
-0.09798	-0.1612	-0.09798	-0.1102	-0.09855	-0.3137
-0.09905	-0.16199	-0.09905	-0.11357	-0.09955	-0.31566
-0.10001	-0.16248	-0.10001	-0.11079	-0.10055	-0.31764
-0.101	-0.16696	-0.101	-0.11349	-0.10155	-0.31949
-0.10202	-0.16722	-0.10202	-0.11473	-0.10256	-0.32139
-0.10301	-0.16705	-0.10301	-0.11728	-0.10357	-0.32336
-0.104	-0.17009	-0.104	-0.11991	-0.10454	-0.32537
-0.10503	-0.1726	-0.10503	-0.12072	-0.10557	-0.32755
-0.10606	-0.17347	-0.10606	-0.12169	-0.10654	-0.3294
-0.107	-0.17656	-0.107	-0.12503	-0.10757	-0.33129
-0.10801	-0.17581	-0.10801	-0.12163	-0.10856	-0.33322
-0.109	-0.17792	-0.109	-0.12464	-0.10955	-0.33514
-0.10998	-0.18231	-0.10998	-0.12534	-0.11056	-0.3371
-0.11098	-0.18242	-0.11098	-0.124	-0.1116	-0.33903
-0.11205	-0.18364	-0.11205	-0.12625	-0.11254	-0.34116
-0.11301	-0.18502	-0.11301	-0.12617	-0.11356	-0.34318
-0.11403	-0.18691	-0.11403	-0.13105	-0.11459	-0.345
-0.11507	-0.18827	-0.11507	-0.13013	-0.11559	-0.34703
-0.11603	-0.19041	-0.11603	-0.13298	-0.11659	-0.34904
-0.11701	-0.19139	-0.11701	-0.13107	-0.11752	-0.35196
-0.11803	-0.19469	-0.11803	-0.13269	-0.11855	-0.35404
-0.11904	-0.19616	-0.11904	-0.13369	-0.11955	-0.35611
-0.12004	-0.19861	-0.12004	-0.13533	-0.12055	-0.35781
-0.12104	-0.19939	-0.12104	-0.13889	-0.12158	-0.35975
-0.12206	-0.20289	-0.12206	-0.14047	-0.12258	-0.36155
-0.12306	-0.20668	-0.12306	-0.1368	-0.12356	-0.36333
-0.12402	-0.20548	-0.12402	-0.14024	-0.12455	-0.36537
-0.12504	-0.20838	-0.12504	-0.14083	-0.12557	-0.36712
-0.12603	-0.2103	-0.12603	-0.14335	-0.12657	-0.36896
-0.12702	-0.21096	-0.12702	-0.14446	-0.12762	-0.37086
-0.12801	-0.21373	-0.12801	-0.1433	-0.12857	-0.37265
-0.129	-0.2157	-0.129	-0.14551	-0.12955	-0.37593
-0.13003	-0.21355	-0.13003	-0.14807	-0.13062	-0.37698
-0.13102	-0.21627	-0.13102	-0.14661	-0.1316	-0.37871
-0.13202	-0.22001	-0.13202	-0.14744	-0.13257	-0.38046
-0.13303	-0.22108	-0.13303	-0.14783	-0.13358	-0.38225
-0.13406	-0.22556	-0.13406	-0.14935	-0.13456	-0.3854
-0.13502	-0.22753	-0.13502	-0.14944	-0.13555	-0.38792
-0.13607	-0.2269	-0.13607	-0.15376	-0.13658	-0.38993
-0.137	-0.22904	-0.137	-0.15383	-0.13754	-0.39171
-0.13804	-0.23407	-0.13804	-0.15473	-0.13854	-0.39356
-0.13901	-0.23253	-0.13901	-0.15623	-0.13951	-0.39524
-0.13999	-0.23636	-0.13999	-0.15652	-0.14053	-0.39703
-0.14102	-0.23563	-0.14102	-0.15906	-0.14155	-0.39843
-0.14199	-0.23926	-0.14199	-0.15961	-0.14255	-0.4001
-0.14304	-0.24132	-0.14304	-0.15934	-0.14353	-0.40188
-0.14404	-0.24292	-0.14404	-0.15865	-0.14457	-0.40405
-0.14501	-0.24332	-0.14501	-0.15951	-0.14555	-0.40595
-0.14603	-0.24723	-0.14603	-0.16308	-0.14655	-0.412
-0.14703	-0.24788	-0.14703	-0.16321	-0.1476	-0.41494
-0.14798	-0.24954	-0.14798	-0.16628	-0.14856	-0.41668
-0.14901	-0.24915	-0.14901	-0.16527	-0.14957	-0.41811
-0.15007	-0.25378	-0.15007	-0.16822	-0.15058	-0.4198
-0.15105	-0.25444	-0.15105	-0.17092	-0.15152	-0.42139
-0.15204	-0.25705	-0.15204	-0.16915	-0.15256	-0.42323
-0.15303	-0.25578	-0.15303	-0.16885	-0.15357	-0.42576
-0.154	-0.26152	-0.154	-0.17207	-0.15456	-0.42749
-0.15503	-0.26056	-0.15503	-0.17389	-0.15556	-0.42913
-0.15601	-0.2625	-0.15601	-0.17296	-0.15653	-0.43069
-0.15701	-0.2625	-0.15701	-0.17499	-0.15756	-0.43207
-0.15804	-0.26509	-0.15804	-0.17732	-0.15854	-0.43503
-0.15902	-0.26621	-0.15902	-0.17625	-0.15956	-0.43655
-0.16003	-0.27021	-0.16003	-0.17798	-0.16055	-0.43818
-0.16105	-0.27073	-0.16105	-0.1802	-0.16153	-0.43962
-0.16198	-0.2723	-0.16198	-0.18044	-0.16256	-0.44113
-0.16301	-0.27469	-0.16301	-0.18239	-0.16358	-0.44266
-0.16402	-0.27637	-0.16402	-0.18317	-0.16458	-0.44414
-0.16502	-0.27574	-0.16502	-0.18229	-0.16561	-0.44518
-0.16603	-0.28196	-0.16603	-0.18613	-0.16658	-0.44744
-0.16705	-0.28418	-0.16705	-0.18762	-0.16762	-0.44952
-0.16807	-0.28769	-0.16807	-0.18829	-0.16858	-0.4513
-0.16904	-0.28816	-0.16904	-0.18961	-0.16959	-0.45248
-0.17009	-0.28978	-0.17009	-0.19116	-0.17062	-0.45363
-0.171	-0.28943	-0.171	-0.19069	-0.17159	-0.455
-0.17201	-0.2906	-0.17201	-0.19477	-0.17252	-0.45638
-0.17307	-0.29167	-0.17307	-0.19266	-0.1736	-0.45778
-0.17402	-0.29552	-0.17402	-0.19554	-0.17458	-0.45912
-0.17507	-0.29678	-0.17507	-0.19589	-0.17554	-0.46065
-0.17607	-0.29747	-0.17607	-0.19713	-0.17656	-0.46153
-0.17709	-0.30008	-0.17709	-0.19825	-0.1776	-0.46285
-0.17804	-0.30268	-0.17804	-0.20058	-0.1786	-0.46397
-0.17903	-0.30424	-0.17903	-0.20039	-0.17963	-0.46505
-0.18005	-0.30601	-0.18005	-0.20454	-0.18057	-0.46686
-0.181	-0.3048	-0.181	-0.20342	-0.18154	-0.468
-0.18202	-0.30648	-0.18202	-0.2062	-0.18255	-0.46947
-0.18307	-0.31019	-0.18307	-0.20623	-0.18356	-0.46992
-0.18404	-0.30967	-0.18404	-0.20662	-0.18458	-0.47135
-0.18504	-0.3188	-0.18504	-0.2074	-0.1856	-0.47315
-0.18607	-0.31976	-0.18607	-0.20701	-0.18659	-0.47559
-0.18704	-0.32162	-0.18704	-0.21102	-0.18755	-0.47646
-0.18807	-0.32837	-0.18807	-0.21102	-0.18859	-0.47733
-0.18908	-0.328	-0.18908	-0.2115	-0.18962	-0.47968
-0.19006	-0.3297	-0.19006	-0.21445	-0.19059	-0.49026
-0.19103	-0.32236	-0.19103	-0.21617	-0.19155	-0.49213
-0.19203	-0.29692	-0.19203	-0.21884	-0.19258	-0.49287
-0.19305	-0.33434	-0.19305	-0.21677	-0.19358	-0.49433
-0.19405	-0.3352	-0.19405	-0.21778	-0.19459	-0.49541
-0.19506	-0.33349	-0.19506	-0.22087	-0.1956	-0.50843
-0.19606	-0.33562	-0.19606	-0.22062	-0.19659	-0.51193
-0.19702	-0.33645	-0.19702	-0.22313	-0.19756	-0.51375
-0.19804	-0.33889	-0.19804	-0.22053	-0.1986	-0.51462
-0.19907	-0.34206	-0.19907	-0.22073	-0.19962	-0.51567
-0.20005	-0.34286	-0.20005	-0.22566	-0.20059	-0.51693
-0.20102	-0.34331	-0.20102	-0.22428	-0.2016	-0.51857
-0.20204	-0.34788	-0.20204	-0.2273	-0.20256	-0.51931
-0.20303	-0.35115	-0.20303	-0.22743	-0.20358	-0.51986
-0.20406	-0.33687	-0.20406	-0.22669	-0.20459	-0.52053
-0.20504	-0.35102	-0.20504	-0.22768	-0.20559	-0.52138
-0.20601	-0.35363	-0.20601	-0.2327	-0.20656	-0.52221
-0.20705	-0.35626	-0.20705	-0.23304	-0.2076	-0.52373
-0.20806	-0.3539	-0.20806	-0.23597	-0.20858	-0.52665
-0.2091	-0.35766	-0.2091	-0.23333	-0.20957	-0.52796
-0.21005	-0.35555	-0.21005	-0.23689	-0.21059	-0.52869
-0.21104	-0.35927	-0.21104	-0.2392	-0.21156	-0.53008
-0.21208	-0.36021	-0.21208	-0.2406	-0.2126	-0.53469
-0.21306	-0.35926	-0.21306	-0.24086	-0.21363	-0.54915
-0.2141	-0.36606	-0.2141	-0.24049	-0.21459	-0.55069
-0.21506	-0.36954	-0.21506	-0.24025	-0.21559	-0.55114
-0.21606	-0.36742	-0.21606	-0.24231	-0.21661	-0.55158
-0.21706	-0.37198	-0.21706	-0.24335	-0.21761	-0.55283
-0.21806	-0.37205	-0.21806	-0.24303	-0.21862	-0.55395
-0.21904	-0.37295	-0.21904	-0.24385	-0.21962	-0.55431
-0.21999	-0.37318	-0.21999	-0.24595	-0.22064	-0.56745
-0.22105	-0.37619	-0.22105	-0.24469	-0.22159	-0.57405
-0.22204	-0.37822	-0.22204	-0.25144	-0.22259	-0.5751
-0.22306	-0.37937	-0.22306	-0.2489	-0.22359	-0.57581
-0.22406	-0.37945	-0.22406	-0.25216	-0.22457	-0.57675
-0.22504	-0.38309	-0.22504	-0.2546	-0.22556	-0.57772
-0.22611	-0.38232	-0.22611	-0.25587	-0.2266	-0.57861
-0.22706	-0.38477	-0.22706	-0.25655	-0.22759	-0.57967
-0.22808	-0.38753	-0.22808	-0.25922	-0.22867	-0.58065
-0.22908	-0.39148	-0.22908	-0.26156	-0.22963	-0.58137
-0.23008	-0.39061	-0.23008	-0.26041	-0.23064	-0.58367
-0.23105	-0.39198	-0.23105	-0.25964	-0.23159	-0.58508
-0.23206	-0.39458	-0.23206	-0.26166	-0.2326	-0.58552
-0.23306	-0.39686	-0.23306	-0.2639	-0.23361	-0.58663
-0.23407	-0.39603	-0.23407	-0.26478	-0.2346	-0.59218
-0.23509	-0.39728	-0.23509	-0.26395	-0.23558	-0.5923
-0.2361	-0.39964	-0.2361	-0.26753	-0.23655	-0.59181
-0.23706	-0.40502	-0.23706	-0.27199	-0.23756	-0.60565
-0.23808	-0.40524	-0.23808	-0.27005	-0.23863	-0.60665
-0.23903	-0.40873	-0.23903	-0.26934	-0.23963	-0.60698
-0.24004	-0.41034	-0.24004	-0.26827	-0.24058	-0.608
-0.24107	-0.41269	-0.24107	-0.27078	-0.24157	-0.60796
-0.24201	-0.42474	-0.24201	-0.27092	-0.24259	-0.60906
-0.24309	-0.43225	-0.24309	-0.27161	-0.24356	-0.60981
-0.24403	-0.43216	-0.24403	-0.27367	-0.24457	-0.6104
-0.24505	-0.43295	-0.24505	-0.27778	-0.24562	-0.61064
-0.24606	-0.43173	-0.24606	-0.27847	-0.24658	-0.61011
-0.24709	-0.43786	-0.24709	-0.27725	-0.24761	-0.61775
-0.24802	-0.43638	-0.24802	-0.27723	-0.2486	-0.62206
-0.24906	-0.43927	-0.24906	-0.27935	-0.24957	-0.62561
-0.25005	-0.44241	-0.25005	-0.28369	-0.25056	-0.6256
-0.25104	-0.4438	-0.25104	-0.27922	-0.25158	-0.62499
-0.25205	-0.44583	-0.25205	-0.28079	-0.25257	-0.62605
-0.25308	-0.44798	-0.25308	-0.28755	-0.25355	-0.62616
-0.25401	-0.44753	-0.25401	-0.28637	-0.25456	-0.62587
-0.25503	-0.44773	-0.25503	-0.28706	-0.25558	-0.6406
-0.25608	-0.45139	-0.25608	-0.28821	-0.25654	-0.65933
-0.25702	-0.45431	-0.25702	-0.29409	-0.25758	-0.65991
-0.25808	-0.45912	-0.25808	-0.29016	-0.25857	-0.66732
-0.25903	-0.45998	-0.25903	-0.29412	-0.25957	-0.67239
-0.26004	-0.45833	-0.26004	-0.29261	-0.26055	-0.67394
-0.26104	-0.45893	-0.26104	-0.29551	-0.26158	-0.67458
-0.26206	-0.45968	-0.26206	-0.29632	-0.26262	-0.67882
-0.26305	-0.46584	-0.26305	-0.29762	-0.26359	-0.68554
-0.26404	-0.46544	-0.26404	-0.29775	-0.26458	-0.68593
-0.26506	-0.46833	-0.26506	-0.29991	-0.26559	-0.68611
-0.26608	-0.47042	-0.26608	-0.30065	-0.26663	-0.68628
-0.26704	-0.47359	-0.26704	-0.30302	-0.26758	-0.68616
-0.26809	-0.4717	-0.26809	-0.301	-0.26862	-0.69078
-0.26906	-0.47185	-0.26906	-0.29986	-0.26962	-0.69066
-0.27005	-0.47547	-0.27005	-0.30148	-0.27055	-0.69022
-0.27107	-0.47453	-0.27107	-0.30274	-0.27163	-0.68915
-0.27211	-0.47814	-0.27211	-0.30509	-0.27262	-0.68964
-0.27302	-0.47731	-0.27302	-0.30759	-0.27358	-0.68929
-0.27405	-0.4785	-0.27405	-0.30667	-0.27453	-0.68901
-0.27505	-0.47547	-0.27505	-0.31557	-0.27559	-0.6887
-0.27606	-0.47761	-0.27606	-0.31916	-0.2766	-0.68924
-0.27707	-0.47863	-0.27707	-0.31795	-0.27756	-0.68974
-0.27804	-0.47786	-0.27804	-0.31814	-0.27859	-0.70401
-0.27901	-0.4851	-0.27901	-0.31893	-0.2796	-0.70567
-0.28006	-0.48774	-0.28006	-0.32136	-0.28061	-0.70632
-0.28109	-0.49169	-0.28109	-0.32445	-0.28157	-0.70546
-0.28206	-0.48945	-0.28206	-0.32449	-0.28258	-0.70727
-0.28305	-0.48942	-0.28305	-0.32502	-0.28359	-0.70787
-0.28406	-0.49127	-0.28406	-0.33272	-0.2846	-0.70802
-0.28504	-0.49141	-0.28504	-0.32941	-0.28557	-0.70819
-0.28605	-0.49424	-0.28605	-0.33076	-0.28658	-0.70928
-0.28706	-0.49813	-0.28706	-0.32995	-0.28762	-0.71179
-0.2881	-0.48381	-0.2881	-0.33273	-0.28861	-0.71271
-0.28907	-0.44784	-0.28907	-0.33227	-0.28958	-0.71429
-0.29006	-0.46071	-0.29006	-0.33508	-0.29061	-0.71165
-0.29106	-0.49752	-0.29106	-0.3352	-0.29161	-0.71064
-0.29208	-0.49847	-0.29208	-0.33561	-0.29256	-0.70844
-0.29303	-0.49981	-0.29303	-0.34301	-0.29358	-0.71372
-0.29404	-0.52405	-0.29404	-0.34142	-0.29462	-0.7119
-0.29506	-0.52321	-0.29506	-0.34334	-0.29558	-0.73609
-0.29605	-0.52211	-0.29605	-0.341	-0.29659	-0.74672
-0.29706	-0.51796	-0.29706	-0.34561	-0.29758	-0.74658
-0.29808	-0.5152	-0.29808	-0.34696	-0.29856	-0.74664
-0.29907	-0.51581	-0.29907	-0.34573	-0.29963	-0.74543
-0.30002	-0.51747	-0.30002	-0.35089	-0.30059	-0.7441
-0.30106	-0.52619	-0.30106	-0.35007	-0.30159	-0.74466
-0.30205	-0.5327	-0.30205	-0.35166	-0.30258	-0.75661
-0.30305	-0.53561	-0.30305	-0.35194	-0.30358	-0.76278
-0.30403	-0.53333	-0.30403	-0.34969	-0.30461	-0.76275
-0.30507	-0.56227	-0.30507	-0.35012	-0.30557	-0.76218
-0.30605	-0.55856	-0.30605	-0.35005	-0.30661	-0.76212
-0.30703	-0.55601	-0.30703	-0.35387	-0.30759	-0.76184
-0.3081	-0.55542	-0.3081	-0.35852	-0.30863	-0.77127
-0.30909	-0.55223	-0.30909	-0.35646	-0.30957	-0.76899
-0.31005	-0.55073	-0.31005	-0.35263	-0.31057	-0.78636
-0.31105	-0.55013	-0.31105	-0.35685	-0.31159	-0.7924
-0.31206	-0.55214	-0.31206	-0.35567	-0.31259	-0.7941
-0.31303	-0.5553	-0.31303	-0.35815	-0.31358	-0.79815
-0.31406	-0.55533	-0.31406	-0.36373	-0.31458	-0.7974
-0.31505	-0.55561	-0.31505	-0.36842	-0.31561	-0.79601
-0.31604	-0.5753	-0.31604	-0.37203	-0.3166	-0.79429
-0.31706	-0.57789	-0.31706	-0.37402	-0.31758	-0.7919
-0.31804	-0.57651	-0.31804	-0.37582	-0.31859	-0.78961
-0.31903	-0.58692	-0.31903	-0.37654	-0.31958	-0.79033
-0.32003	-0.58754	-0.32003	-0.37769	-0.32062	-0.78913
-0.32106	-0.58729	-0.32106	-0.37833	-0.32157	-0.7951
-0.32208	-0.58641	-0.32208	-0.38125	-0.32257	-0.79899
-0.32305	-0.58565	-0.32305	-0.38319	-0.32357	-0.82032
-0.32407	-0.58254	-0.32407	-0.38434	-0.32459	-0.82025
-0.32505	-0.58087	-0.32505	-0.38447	-0.32559	-0.82527
-0.32605	-0.58351	-0.32605	-0.38585	-0.32659	-0.82266
-0.32702	-0.58046	-0.32702	-0.38435	-0.3276	-0.82394
-0.32801	-0.59045	-0.32801	-0.38892	-0.3286	-0.82783
-0.32901	-0.60829	-0.32901	-0.39038	-0.32958	-0.8244
-0.33001	-0.60279	-0.33001	-0.38981	-0.33059	-0.83301
-0.33106	-0.60152	-0.33106	-0.39255	-0.33157	-0.83747
-0.33205	-0.60262	-0.33205	-0.39314	-0.33257	-0.83399
-0.33304	-0.60193	-0.33304	-0.39549	-0.33357	-0.83165
-0.33405	-0.60211	-0.33405	-0.3962	-0.33458	-0.8267
-0.33502	-0.60423	-0.33502	-0.40023	-0.33564	-0.82525
-0.33606	-0.60966	-0.33606	-0.40183	-0.33661	-0.83752
-0.33706	-0.6076	-0.33706	-0.40093	-0.33754	-0.84409
-0.33804	-0.6069	-0.33804	-0.39868	-0.33858	-0.84071
-0.33906	-0.60778	-0.33906	-0.39978	-0.3396	-0.84391
-0.34004	-0.60502	-0.34004	-0.4	-0.3406	-0.86967
-0.34102	-0.62741	-0.34102	-0.39776	-0.34162	-0.86945
-0.34208	-0.62313	-0.34208	-0.40132	-0.34261	-0.87067
-0.34308	-0.61872	-0.34308	-0.40445	-0.34355	-0.8733
-0.34405	-0.61115	-0.34405	-0.40587	-0.34459	-0.87037
-0.34501	-0.61216	-0.34501	-0.40364	-0.34563	-0.86565
-0.34603	-0.61197	-0.34603	-0.40472	-0.34657	-0.87878
-0.34702	-0.62008	-0.34702	-0.40307	-0.34757	-0.88427
-0.34802	-0.62891	-0.34802	-0.40545	-0.34854	-0.88193
-0.34904	-0.63206	-0.34904	-0.40527	-0.3496	-0.87877
-0.35004	-0.6292	-0.35004	-0.40682	-0.35058	-0.87657
-0.35104	-0.64722	-0.35104	-0.40744	-0.35159	-0.87348
-0.35202	-0.64919	-0.35202	-0.41307	-0.35255	-0.86994
-0.35304	-0.65412	-0.35304	-0.41789	-0.35357	-0.86745
-0.354	-0.65061	-0.354	-0.41984	-0.35456	-0.8624
-0.35505	-0.65236	-0.35505	-0.4241	-0.35555	-0.88509
-0.35604	-0.65605	-0.35604	-0.42776	-0.35657	-0.92553
-0.35706	-0.65627	-0.35706	-0.42452	-0.35761	-0.92271
-0.35808	-0.65361	-0.35808	-0.42612	-0.35852	-0.92324
-0.35901	-0.6547	-0.35901	-0.4272	-0.35958	-0.92738
-0.36	-0.66014	-0.36	-0.42709	-0.36059	-0.92631
-0.36108	-0.68842	-0.36108	-0.43057	-0.36159	-0.92251
-0.36203	-0.68548	-0.36203	-0.43117	-0.36257	-0.91806
-0.36309	-0.67832	-0.36309	-0.43423	-0.36356	-0.91521
-0.36407	-0.6771	-0.36407	-0.43811	-0.3646	-0.91213
-0.36505	-0.67913	-0.36505	-0.44478	-0.3656	-0.92641
-0.36608	-0.67494	-0.36608	-0.44009	-0.36657	-0.92483
-0.36702	-0.6704	-0.36702	-0.44261	-0.36755	-0.9218
-0.36805	-0.66942	-0.36805	-0.44181	-0.36859	-0.93809
-0.36907	-0.69316	-0.36907	-0.44246	-0.36956	-0.95364
-0.37004	-0.69446	-0.37004	-0.44142	-0.37055	-0.95398
-0.37104	-0.69206	-0.37104	-0.44323	-0.37159	-0.94766
-0.37208	-0.68964	-0.37208	-0.4466	-0.37256	-0.94406
-0.37302	-0.68517	-0.37302	-0.45227	-0.37353	-0.96525
-0.37405	-0.68984	-0.37405	-0.4559	-0.37463	-0.96404
-0.37504	-0.69545	-0.37504	-0.45703	-0.37563	-0.96159
-0.37605	-0.68452	-0.37605	-0.45648	-0.37656	-0.96632
-0.37703	-0.68325	-0.37703	-0.45245	-0.3776	-0.9659
-0.378	-0.68155	-0.378	-0.45587	-0.37858	-0.9723
-0.37907	-0.70888	-0.37907	-0.46172	-0.37959	-0.98752
-0.38004	-0.7042	-0.38004	-0.46328	-0.38056	-0.98868
-0.38105	-0.69482	-0.38105	-0.47128	-0.38154	-0.98564
-0.38209	-0.70026	-0.38209	-0.46786	-0.38264	-0.9856
-0.38304	-0.71125	-0.38304	-0.47029	-0.38363	-0.97906
-0.38408	-0.71149	-0.38408	-0.46858	-0.38458	-0.97295
-0.38506	-0.72333	-0.38506	-0.46596	-0.38559	-0.96872
-0.386	-0.71917	-0.386	-0.46777	-0.38657	-0.96374
-0.38706	-0.7095	-0.38706	-0.46649	-0.38756	-0.96237
-0.38805	-0.72082	-0.38805	-0.47247	-0.38863	-0.97606
-0.38906	-0.71911	-0.38906	-0.46877	-0.38959	-0.98193
-0.39006	-0.71906	-0.39006	-0.47073	-0.39062	-0.98807
-0.3911	-0.72322	-0.3911	-0.4733	-0.39157	-0.99979
-0.39199	-0.72687	-0.39199	-0.47934	-0.39257	-0.99581
-0.39304	-0.75751	-0.39304	-0.49076	-0.3936	-0.99173
-0.39403	-0.74896	-0.39403	-0.49096	-0.39457	-0.9963
-0.39506	-0.74811	-0.39506	-0.49304	-0.39554	-1.00028
-0.39603	-0.74412	-0.39603	-0.49172	-0.39657	-0.99546
-0.39702	-0.75367	-0.39702	-0.49456	-0.39757	-0.99236
-0.39807	-0.74943	-0.39807	-0.49302	-0.39858	-0.9887
-0.39903	-0.75544	-0.39903	-0.48926	-0.39961	-0.98904
-0.40004	-0.74924	-0.40004	-0.48604	-0.40056	-1.00026
-0.40106	-0.74651	-0.40106	-0.48867	-0.40158	-1.01364
-0.40203	-0.74615	-0.40203	-0.48917	-0.40258	-1.00745
-0.40308	-0.76291	-0.40308	-0.49251	-0.4036	-1.00352
-0.40403	-0.78146	-0.40403	-0.49008	-0.40461	-0.99917
-0.40505	-0.77917	-0.40505	-0.49471	-0.40554	-0.99374
-0.40603	-0.80745	-0.40603	-0.49883	-0.40658	-1.00054
-0.40705	-0.81337	-0.40705	-0.50019	-0.40758	-1.01782
-0.40805	-0.80519	-0.40805	-0.49867	-0.40857	-1.0171
-0.40907	-0.80742	-0.40907	-0.50177	-0.40958	-1.01539
-0.41007	-0.82424	-0.41007	-0.50719	-0.41059	-1.01532
-0.41103	-0.83223	-0.41103	-0.50471	-0.41159	-1.01273
-0.41202	-0.82787	-0.41202	-0.50357	-0.41255	-1.00975
-0.41306	-0.82359	-0.41306	-0.50645	-0.4136	-1.01149
-0.41405	-0.8243	-0.41405	-0.51249	-0.41462	-1.01917
-0.41504	-0.82891	-0.41504	-0.51947	-0.41557	-1.01494
-0.41601	-0.8279	-0.41601	-0.51711	-0.41657	-1.01704
-0.41701	-0.82394	-0.41701	-0.51348	-0.41772	-1.03853
-0.41805	-0.82167	-0.41805	-0.51206	-0.41868	-1.07291
-0.41904	-0.83229	-0.41904	-0.51239	-0.41969	-1.0848
-0.42004	-0.87684	-0.42004	-0.52097	-0.42072	-1.09969
-0.42109	-0.87557	-0.42109	-0.52563	-0.4217	-1.09906
-0.42201	-0.87007	-0.42201	-0.52356	-0.42265	-1.08799
-0.42306	-0.8719	-0.42306	-0.52732	-0.4237	-1.08931
-0.42407	-0.88005	-0.42407	-0.52826	-0.42468	-1.08108
-0.42503	-0.87711	-0.42503	-0.53692	-0.42569	-1.07179
-0.42605	-0.90346	-0.42605	-0.53012	-0.42668	-1.07978
-0.42699	-0.90703	-0.42699	-0.53532	-0.4277	-1.0817
-0.42802	-0.90782	-0.42802	-0.53389	-0.42866	-1.0859
-0.42906	-0.90074	-0.42906	-0.53439	-0.4297	-1.10646
-0.43005	-0.9022	-0.43005	-0.53464	-0.43072	-1.10783
-0.43104	-0.90189	-0.43104	-0.54513	-0.43172	-1.10003
-0.43209	-0.9013	-0.43209	-0.54683	-0.43273	-1.09714
-0.43304	-0.90932	-0.43304	-0.5467	-0.43371	-1.10392
-0.43407	-0.90981	-0.43407	-0.54015	-0.43471	-1.11641
-0.435	-0.89876	-0.435	-0.54413	-0.43572	-1.11328
-0.43599	-0.9178	-0.43599	-0.54371	-0.43669	-1.13582
-0.43702	-0.94199	-0.43702	-0.54264	-0.43774	-1.14391
-0.43801	-0.92899	-0.43801	-0.53841	-0.43872	-1.14198
-0.43905	-0.91931	-0.43905	-0.55037	-0.43974	-1.13818
-0.44007	-0.91725	-0.44007	-0.55666	-0.44072	-1.15314
-0.44103	-0.91649	-0.44103	-0.55245	-0.44169	-1.15845
-0.44203	-0.91286	-0.44203	-0.55108	-0.44273	-1.15553
-0.4431	-0.91491	-0.4431	-0.56461	-0.44367	-1.15057
-0.44407	-0.95741	-0.44407	-0.56015	-0.44474	-1.15995
-0.44505	-0.93918	-0.44505	-0.55753	-0.44567	-1.15159
-0.44611	-0.94126	-0.44611	-0.55579	-0.44668	-1.14132
-0.44706	-0.9539	-0.44706	-0.55968	-0.44768	-1.13254
-0.44804	-0.95266	-0.44804	-0.56583	-0.44872	-1.1488
-0.44904	-0.94729	-0.44904	-0.5678	-0.4497	-1.15561
-0.45006	-0.95905	-0.45006	-0.56702	-0.45067	-1.16981
-0.45102	-0.98441	-0.45102	-0.56486	-0.45172	-1.18089
-0.45204	-0.98647	-0.45204	-0.56782	-0.45271	-1.1737
-0.45305	-0.97598	-0.45305	-0.5737	-0.45369	-1.16948
-0.45407	-0.97304	-0.45407	-0.57911	-0.45468	-1.16126
-0.45507	-0.96995	-0.45507	-0.57765	-0.4557	-1.15339
-0.45604	-0.96996	-0.45604	-0.57848	-0.45668	-1.15107
-0.45704	-0.97814	-0.45704	-0.57765	-0.45769	-1.15991
-0.45806	-1.02116	-0.45806	-0.57608	-0.45872	-1.14982
-0.45905	-1.01248	-0.45905	-0.57718	-0.4597	-1.14213
-0.46003	-1.00338	-0.46003	-0.59273	-0.46066	-1.14483
-0.46105	-1.00358	-0.46105	-0.59664	-0.46169	-1.15496
-0.46209	-1.00784	-0.46209	-0.60233	-0.46273	-1.15086
-0.46299	-1.00853	-0.46299	-0.59725	-0.46369	-1.14112
-0.46405	-1.01178	-0.46405	-0.59797	-0.46469	-1.1614
-0.46503	-1.03458	-0.46503	-0.60352	-0.46569	-1.17382
-0.46607	-1.02506	-0.46607	-0.60619	-0.46665	-1.17384
-0.46705	-1.02189	-0.46705	-0.59998	-0.4677	-1.16963
-0.46803	-1.01402	-0.46803	-0.59906	-0.46869	-1.16148
-0.46906	-1.0134	-0.46906	-0.60576	-0.46966	-1.15035
-0.47008	-1.01913	-0.47008	-0.60535	-0.47074	-1.14093
-0.47107	-1.04937	-0.47107	-0.60687	-0.47169	-1.1442
-0.47203	-1.0646	-0.47203	-0.60361	-0.47271	-1.16045
-0.47303	-1.05565	-0.47303	-0.60151	-0.4737	-1.16059
-0.47407	-1.06624	-0.47407	-0.59964	-0.47467	-1.191
-0.47499	-1.07419	-0.47499	-0.60095	-0.47572	-1.18542
-0.47603	-1.07512	-0.47603	-0.59954	-0.47672	-1.17801
-0.47706	-1.10971	-0.47706	-0.60395	-0.47768	-1.21153
-0.47808	-1.0999	-0.47808	-0.60219	-0.4787	-1.21156
-0.47908	-1.09944	-0.47908	-0.59655	-0.4797	-1.21179
-0.48005	-1.11267	-0.48005	-0.6111	-0.48065	-1.21084
-0.48106	-1.10435	-0.48106	-0.62012	-0.48165	-1.2097
-0.48205	-1.09822	-0.48205	-0.61437	-0.48267	-1.20328
-0.48309	-1.09903	-0.48309	-0.61252	-0.48372	-1.19271
-0.48401	-1.0935	-0.48401	-0.61806	-0.48467	-1.17942
-0.48504	-1.14523	-0.48504	-0.62247	-0.48567	-1.21405
-0.48605	-1.14831	-0.48605	-0.63232	-0.48671	-1.2211
-0.48705	-1.15142	-0.48705	-0.63208	-0.48765	-1.23372
-0.48807	-1.15241	-0.48807	-0.6293	-0.48866	-1.23019
-0.48903	-1.14786	-0.48903	-0.62861	-0.48968	-1.23397
-0.49004	-1.14631	-0.49004	-0.6305	-0.4907	-1.22735
-0.49105	-1.1576	-0.49105	-0.63788	-0.49168	-1.21395
-0.49206	-1.17758	-0.49206	-0.64445	-0.49272	-1.26516
-0.49308	-1.17401	-0.49308	-0.64268	-0.49366	-1.28906
-0.49405	-1.16721	-0.49405	-0.65004	-0.49469	-1.28593
-0.49507	-1.16702	-0.49507	-0.64925	-0.49574	-1.2815
-0.49605	-1.16288	-0.49605	-0.64674	-0.49671	-1.29883
-0.49707	-1.20041	-0.49707	-0.65939	-0.49767	-1.28497
-0.49803	-1.2166	-0.49803	-0.66117	-0.49867	-1.27762
-0.49906	-1.20953	-0.49906	-0.6604	-0.49969	-1.27811
-0.50006	-1.20201	-0.50006	-0.65914	-0.50072	-1.2981
-0.50104	-1.21659	-0.50104	-0.65222	-0.5017	-1.29657
-0.50206	-1.22328	-0.50206	-0.65949	-0.5027	-1.28518
-0.50298	-1.23316	-0.50298	-0.65973	-0.50367	-1.30297
-0.50406	-1.23587	-0.50406	-0.66123	-0.50466	-1.30234
-0.50503	-1.24129	-0.50503	-0.67707	-0.5057	-1.30365
-0.50607	-1.24652	-0.50607	-0.68404	-0.50667	-1.30959
-0.50702	-1.24318	-0.50702	-0.67534	-0.50774	-1.29965
-0.50805	-1.27413	-0.50805	-0.67514	-0.50868	-1.32521
-0.50908	-1.27241	-0.50908	-0.67356	-0.50972	-1.33312
-0.51002	-1.26451	-0.51002	-0.67214	-0.5107	-1.32906
-0.51103	-1.27637	-0.51103	-0.67016	-0.5117	-1.31938
-0.51207	-1.30139	-0.51207	-0.68439	-0.5127	-1.32545
-0.51308	-1.29145	-0.51308	-0.6872	-0.51367	-1.3276
-0.514	-1.28498	-0.514	-0.69201	-0.51469	-1.32324
-0.51504	-1.27917	-0.51504	-0.69276	-0.51568	-1.31755
-0.51605	-1.27748	-0.51605	-0.69097	-0.51665	-1.33203
-0.51705	-1.29065	-0.51705	-0.68719	-0.51764	-1.32409
-0.51805	-1.29731	-0.51805	-0.69595	-0.51869	-1.31497
-0.51899	-1.29637	-0.51899	-0.68929	-0.51967	-1.29717
-0.52004	-1.32359	-0.52004	-0.68733	-0.52068	-1.29365
-0.52109	-1.34951	-0.52109	-0.68447	-0.52167	-1.28483
-0.52207	-1.34325	-0.52207	-0.68297	-0.5227	-1.29305
-0.52299	-1.34699	-0.52299	-0.7009	-0.52367	-1.29594
-0.52403	-1.33635	-0.52403	-0.70487	-0.5247	-1.27932
-0.52507	-1.33351	-0.52507	-0.71173	-0.5257	-1.26887
-0.52607	-1.37713	-0.52607	-0.71121	-0.52667	-1.30451
-0.52701	-1.3688	-0.52701	-0.70894	-0.52767	-1.33348
-0.52808	-1.3702	-0.52808	-0.70909	-0.52868	-1.34474
-0.52905	-1.36095	-0.52905	-0.70353	-0.52972	-1.37202
-0.53006	-1.34697	-0.53006	-0.70028	-0.53069	-1.37001
-0.53108	-1.36202	-0.53108	-0.70584	-0.53172	-1.37192
-0.53211	-1.36644	-0.53211	-0.71042	-0.5327	-1.37105
-0.53304	-1.39797	-0.53304	-0.71772	-0.53368	-1.36989
-0.53407	-1.40323	-0.53407	-0.71206	-0.53469	-1.37175
-0.53502	-1.40446	-0.53502	-0.71371	-0.5357	-1.35629
-0.53605	-1.39725	-0.53605	-0.71758	-0.5367	-1.35978
-0.53707	-1.39654	-0.53707	-0.71497	-0.53767	-1.36923
-0.53804	-1.40662	-0.53804	-0.72671	-0.53873	-1.37584
-0.53907	-1.40195	-0.53907	-0.73371	-0.53971	-1.38509
-0.54005	-1.3945	-0.54005	-0.73679	-0.54071	-1.41024
-0.54105	-1.39778	-0.54105	-0.74021	-0.54171	-1.42549
-0.5421	-1.40841	-0.5421	-0.74094	-0.54268	-1.43046
-0.54305	-1.44817	-0.54305	-0.74369	-0.54373	-1.42228
-0.54404	-1.44281	-0.54404	-0.74201	-0.54469	-1.41361
-0.54505	-1.43575	-0.54505	-0.73607	-0.54566	-1.40151
-0.54603	-1.44433	-0.54603	-0.74733	-0.54665	-1.38533
-0.54707	-1.44082	-0.54707	-0.75047	-0.54772	-1.40966
-0.54799	-1.44647	-0.54799	-0.75562	-0.5487	-1.45138
-0.54904	-1.50582	-0.54904	-0.75328	-0.54967	-1.4335
-0.55006	-1.55324	-0.55006	-0.756	-0.55068	-1.41501
-0.55106	-1.5771	-0.55106	-0.76018	-0.55168	-1.40079
-0.55207	-1.56298	-0.55207	-0.76923	-0.55268	-1.39164
-0.55304	-1.5616	-0.55304	-0.77069	-0.55368	-1.37626
-0.55403	-1.55762	-0.55403	-0.76813	-0.55468	-1.40611
-0.55509	-1.56459	-0.55509	-0.76899	-0.55566	-1.40317
-0.55601	-1.55604	-0.55601	-0.77423	-0.55669	-1.41598
-0.55701	-1.55611	-0.55701	-0.77089	-0.5577	-1.41642
-0.55802	-1.58747	-0.55802	-0.77917	-0.55869	-1.41672
-0.55904	-1.58873	-0.55904	-0.77536	-0.5597	-1.40846
-0.56005	-1.60704	-0.56005	-0.7746	-0.56066	-1.40864
-0.56109	-1.6012	-0.56109	-0.78143	-0.56165	-1.40488
-0.56203	-1.59684	-0.56203	-0.77906	-0.56268	-1.41496
-0.56305	-1.58867	-0.56305	-0.79142	-0.5637	-1.43177
-0.56405	-1.58337	-0.56405	-0.79736	-0.56469	-1.46808
-0.56506	-1.58793	-0.56506	-0.79204	-0.56566	-1.48096
-0.56601	-1.62563	-0.56601	-0.7929	-0.56667	-1.47408
-0.56705	-1.61659	-0.56705	-0.79327	-0.56766	-1.49392
-0.56804	-1.60536	-0.56804	-0.79652	-0.56868	-1.47562
-0.56904	-1.61643	-0.56904	-0.80566	-0.56971	-1.45855
-0.57004	-1.61386	-0.57004	-0.79703	-0.57068	-1.44904
-0.57106	-1.64543	-0.57106	-0.79564	-0.5717	-1.50844
-0.57204	-1.65992	-0.57204	-0.79154	-0.57265	-1.49809
-0.57301	-1.65172	-0.57301	-0.79595	-0.57366	-1.49544
-0.57404	-1.65981	-0.57404	-0.79761	-0.5747	-1.49957
-0.57501	-1.66361	-0.57501	-0.80221	-0.57569	-1.5367
-0.57603	-1.65533	-0.57603	-0.80298	-0.57666	-1.52853
-0.57705	-1.66322	-0.57705	-0.81285	-0.57772	-1.51976
-0.57805	-1.70189	-0.57805	-0.81671	-0.57872	-1.52441
-0.57905	-1.6651	-0.57905	-0.81258	-0.57968	-1.50179
-0.58004	-1.61156	-0.58004	-0.81904	-0.58068	-1.49504
-0.581	-1.70759	-0.581	-0.81872	-0.58165	-1.50326
-0.58206	-1.69784	-0.58206	-0.81245	-0.58269	-1.49623
-0.58302	-1.69142	-0.58302	-0.82496	-0.5837	-1.53678
-0.58406	-1.68695	-0.58406	-0.83053	-0.58469	-1.53662
-0.58507	-1.67896	-0.58507	-0.82799	-0.58571	-1.51514
-0.58606	-1.70902	-0.58606	-0.83039	-0.58668	-1.50046
-0.58701	-1.72694	-0.58701	-0.82905	-0.58772	-1.57794
-0.58803	-1.70796	-0.58803	-0.83091	-0.58872	-1.57424
-0.58903	-1.70525	-0.58903	-0.83506	-0.58968	-1.56348
-0.59005	-1.69586	-0.59005	-0.84044	-0.59066	-1.55432
-0.59105	-1.70876	-0.59105	-0.8374	-0.59166	-1.55053
-0.59202	-1.71185	-0.59202	-0.85528	-0.59268	-1.54645
-0.59304	-1.70956	-0.59304	-0.86023	-0.59367	-1.54537
-0.59404	-1.74726	-0.59404	-0.8601	-0.59466	-1.52581
-0.59505	-1.73675	-0.59505	-0.85788	-0.59569	-1.52181
-0.59602	-1.72381	-0.59602	-0.86367	-0.59671	-1.51466
-0.59706	-1.72419	-0.59706	-0.86028	-0.59765	-1.50278
-0.59803	-1.74561	-0.59803	-0.85345	-0.59869	-1.50887
-0.59906	-1.74989	-0.59906	-0.85107	-0.5997	-1.50963
-0.60006	-1.75949	-0.60006	-0.85097	-0.60072	-1.53226
-0.60106	-1.76474	-0.60106	-0.86504	-0.60171	-1.5236
-0.60209	-1.80735	-0.60209	-0.86054	-0.60272	-1.51448
-0.60307	-1.8059	-0.60307	-0.85436	-0.60368	-1.53811
-0.60407	-1.79868	-0.60407	-0.84938	-0.60473	-1.55367
-0.60503	-1.79953	-0.60503	-0.87689	-0.60567	-1.54123
-0.60605	-1.79453	-0.60605	-0.86926	-0.60668	-1.52516
-0.60706	-1.8338	-0.60706	-0.86854	-0.60769	-1.54315
-0.60806	-1.84475	-0.60806	-0.88225	-0.60871	-1.58181
-0.60907	-1.83804	-0.60907	-0.87474	-0.60968	-1.59198
-0.61009	-1.83135	-0.61009	-0.87102	-0.61071	-1.58385
-0.6111	-1.82123	-0.6111	-0.87303	-0.61174	-1.56017
-0.61202	-1.82399	-0.61202	-0.89481	-0.6127	-1.55209
-0.613	-1.86113	-0.613	-0.89335	-0.61368	-1.53624
-0.61401	-1.87848	-0.61401	-0.89891	-0.61476	-1.52195
-0.61506	-1.95102	-0.61506	-0.89347	-0.61567	-1.56699
-0.6161	-1.97786	-0.6161	-0.9016	-0.61669	-1.59695
-0.61708	-1.98168	-0.61708	-0.89658	-0.61773	-1.59057
-0.61808	-1.97371	-0.61808	-0.8988	-0.61868	-1.59753
-0.61912	-1.96998	-0.61912	-0.8929	-0.61971	-1.62498
-0.62007	-1.97201	-0.62007	-0.88737	-0.62071	-1.6263
-0.62106	-2.01195	-0.62106	-0.88853	-0.62168	-1.62301
-0.62207	-2.00005	-0.62207	-0.90714	-0.62268	-1.61344
-0.6231	-1.98758	-0.6231	-0.90902	-0.62375	-1.59618
-0.6241	-1.98698	-0.6241	-0.90798	-0.6247	-1.62514
-0.62508	-1.98125	-0.62508	-0.92418	-0.62575	-1.6491
-0.62607	-2.01034	-0.62607	-0.92143	-0.62672	-1.63366
-0.62705	-2.00763	-0.62705	-0.93702	-0.62773	-1.6209
-0.62805	-1.99271	-0.62805	-0.94626	-0.62869	-1.68512
-0.62907	-2.03615	-0.62907	-0.93659	-0.62969	-1.69567
-0.63005	-2.03152	-0.63005	-0.93436	-0.63069	-1.68427
-0.63102	-2.03516	-0.63102	-0.94173	-0.63172	-1.6728
-0.63205	-2.02192	-0.63205	-0.93703	-0.63275	-1.68452
-0.63304	-2.00975	-0.63304	-0.94398	-0.63371	-1.67658
-0.63411	-2.00823	-0.63411	-0.9467	-0.63469	-1.69822
-0.6351	-2.0117	-0.6351	-0.96435	-0.6357	-1.68247
-0.63604	-2.0358	-0.63604	-0.9618	-0.6367	-1.67156
-0.63703	-2.03692	-0.63703	-0.95248	-0.63768	-1.66257
-0.6381	-2.03326	-0.6381	-0.95451	-0.6387	-1.64598
-0.63909	-2.04524	-0.63909	-0.95093	-0.63974	-1.65704
-0.64006	-2.04112	-0.64006	-0.9525	-0.64067	-1.71349
-0.64105	-2.06407	-0.64105	-0.95886	-0.64168	-1.69514
-0.6421	-2.07958	-0.6421	-0.95436	-0.64267	-1.71897
-0.6431	-2.06253	-0.6431	-0.96532	-0.6437	-1.73946
-0.64407	-2.04751	-0.64407	-0.99381	-0.64472	-1.71961
-0.64508	-2.05153	-0.64508	-0.99745	-0.6457	-1.70966
-0.64607	-2.05156	-0.64607	-1.0051	-0.64669	-1.70223
-0.64707	-2.04508	-0.64707	-1.00075	-0.64769	-1.70023
-0.64807	-2.06161	-0.64807	-1.00723	-0.64872	-1.68164
-0.64908	-2.07019	-0.64908	-1.00372	-0.64972	-1.68045
-0.6501	-2.08706	-0.6501	-0.99471	-0.6507	-1.69476
-0.65102	-2.10803	-0.65102	-0.98575	-0.65171	-1.69915
-0.65205	-2.09973	-0.65205	-0.98384	-0.65271	-1.69537
-0.65305	-2.09225	-0.65305	-0.99755	-0.65366	-1.67669
-0.65405	-2.08317	-0.65405	-1.00887	-0.65471	-1.69452
-0.65502	-2.10708	-0.65502	-1.01888	-0.65567	-1.69972
-0.65603	-2.13321	-0.65603	-1.02204	-0.65671	-1.70473
-0.65707	-2.13365	-0.65707	-1.01427	-0.6577	-1.72886
-0.65802	-2.11932	-0.65802	-1.00351	-0.65871	-1.72027
-0.65907	-2.12759	-0.65907	-1.00626	-0.65969	-1.70188
-0.66003	-2.11032	-0.66003	-1.00962	-0.66067	-1.71669
-0.66103	-2.10629	-0.66103	-1.02573	-0.66171	-1.7087
-0.66204	-2.10179	-0.66204	-1.03178	-0.66269	-1.68474
-0.66305	-2.10184	-0.66305	-1.02737	-0.66371	-1.6763
-0.66404	-2.15499	-0.66404	-1.02363	-0.66469	-1.68557
-0.66506	-2.15164	-0.66506	-1.02997	-0.66568	-1.65979
-0.666	-2.14073	-0.666	-1.03396	-0.66668	-1.70229
-0.66703	-2.13043	-0.66703	-1.02479	-0.66773	-1.70887
-0.66801	-2.13199	-0.66801	-1.03321	-0.66869	-1.75054
-0.66906	-2.12572	-0.66906	-1.05236	-0.66964	-1.74916
-0.67003	-2.11799	-0.67003	-1.07088	-0.67067	-1.75228
-0.67104	-2.15546	-0.67104	-1.0687	-0.67166	-1.73492
-0.67207	-2.15019	-0.67207	-1.05289	-0.67265	-1.76684
-0.67302	-2.17051	-0.67302	-1.05667	-0.67368	-1.76553
-0.67404	-2.1694	-0.67404	-1.05519	-0.67469	-1.77634
-0.67505	-2.16868	-0.67505	-1.05493	-0.67567	-1.75267
-0.67606	-2.16814	-0.67606	-1.06643	-0.67674	-1.73689
-0.67705	-2.16629	-0.67705	-1.06131	-0.67767	-1.73933
-0.67807	-2.21446	-0.67807	-1.06804	-0.67868	-1.79788
-0.6791	-2.21721	-0.6791	-1.07073	-0.67966	-1.78536
-0.68005	-2.21517	-0.68005	-1.08227	-0.68069	-1.78576
-0.68107	-2.21903	-0.68107	-1.08501	-0.68168	-1.77278
-0.68207	-2.22412	-0.68207	-1.0813	-0.68271	-1.77761
-0.68306	-2.25847	-0.68306	-1.0848	-0.68371	-1.80267
-0.68405	-2.24318	-0.68405	-1.09023	-0.68471	-1.76797
-0.68504	-2.2408	-0.68504	-1.08663	-0.6857	-1.75786
-0.68603	-2.24435	-0.68603	-1.09901	-0.68668	-1.78408
-0.68703	-2.26105	-0.68703	-1.09857	-0.68767	-1.78401
-0.6881	-2.33142	-0.6881	-1.11263	-0.68868	-1.78813
-0.68907	-2.40379	-0.68907	-1.11555	-0.68967	-1.79657
-0.69	-2.38478	-0.69	-1.11036	-0.69066	-1.78849
-0.69106	-2.37122	-0.69106	-1.1049	-0.69167	-1.7693
-0.69205	-2.36651	-0.69205	-1.10794	-0.69273	-1.75543
-0.69309	-2.36253	-0.69309	-1.11887	-0.69369	-1.7698
-0.69404	-2.35543	-0.69404	-1.12608	-0.69473	-1.78266
-0.69505	-2.38505	-0.69505	-1.12148	-0.69567	-1.7922
-0.69606	-2.42098	-0.69606	-1.119	-0.69669	-1.80199
-0.69708	-2.45015	-0.69708	-1.11836	-0.69772	-1.85433
-0.69808	-2.44344	-0.69808	-1.12437	-0.6987	-1.85388
-0.69907	-2.41794	-0.69907	-1.14032	-0.69963	-1.86264
-0.70005	-2.4075	-0.70005	-1.14502	-0.70072	-1.87125
-0.70102	-2.40493	-0.70102	-1.1472	-0.70169	-1.87094
-0.70209	-2.4216	-0.70209	-1.15557	-0.7027	-1.8495
-0.70303	-2.44473	-0.70303	-1.16261	-0.70363	-1.84797
-0.70403	-2.43992	-0.70403	-1.17216	-0.70473	-1.87656
-0.70502	-2.44727	-0.70502	-1.1758	-0.70566	-1.88049
-0.70608	-2.45345	-0.70608	-1.17228	-0.7067	-1.83764
-0.70708	-2.49672	-0.70708	-1.1699	-0.70768	-1.82389
-0.70803	-2.49959	-0.70803	-1.16713	-0.70867	-1.83522
-0.70901	-2.49668	-0.70901	-1.16947	-0.70968	-1.8312
-0.71005	-2.51024	-0.71005	-1.17311	-0.71069	-1.82799
-0.71102	-2.50744	-0.71102	-1.1654	-0.7117	-1.80915
-0.71204	-2.50946	-0.71204	-1.16723	-0.71272	-1.84286
-0.71302	-2.51409	-0.71302	-1.17379	-0.71369	-1.87638
-0.71406	-2.54451	-0.71406	-1.19361	-0.71467	-1.84539
-0.71504	-2.54415	-0.71504	-1.18694	-0.71567	-1.89207
-0.71603	-2.53819	-0.71603	-1.2092	-0.7167	-1.87922
-0.71706	-2.54193	-0.71706	-1.20286	-0.71764	-1.86239
-0.71806	-2.53716	-0.71806	-1.21599	-0.71868	-1.89353
-0.71905	-2.57126	-0.71905	-1.20894	-0.71969	-1.89152
-0.72002	-2.59194	-0.72002	-1.2019	-0.72068	-1.90503
-0.72103	-2.58811	-0.72103	-1.21333	-0.72169	-1.89207
-0.72204	-2.58561	-0.72204	-1.20355	-0.72267	-1.85999
-0.72306	-2.58319	-0.72306	-1.19524	-0.72367	-1.87125
-0.72399	-2.63529	-0.72399	-1.21212	-0.72467	-1.85019
-0.72502	-2.63827	-0.72502	-1.22926	-0.72569	-1.8616
-0.72604	-2.62735	-0.72604	-1.22333	-0.72667	-1.93578
-0.72699	-2.62551	-0.72699	-1.23927	-0.72769	-1.92686
-0.72802	-2.65535	-0.72802	-1.25583	-0.7287	-1.92263
-0.72903	-2.65034	-0.72903	-1.25413	-0.72972	-1.90906
-0.73005	-2.65596	-0.73005	-1.25354	-0.73064	-1.88627
-0.73104	-2.66514	-0.73104	-1.2677	-0.73166	-1.8717
-0.73202	-2.67403	-0.73202	-1.26353	-0.73269	-1.89727
-0.73305	-2.66896	-0.73305	-1.25544	-0.73365	-1.86503
-0.73405	-2.69745	-0.73405	-1.2657	-0.73472	-1.88122
-0.73507	-2.69605	-0.73507	-1.27401	-0.73575	-1.87395
-0.73607	-2.69414	-0.73607	-1.26786	-0.73669	-1.87801
-0.73706	-2.70242	-0.73706	-1.27512	-0.73771	-1.88593
-0.73806	-2.73193	-0.73806	-1.2685	-0.73871	-1.92073
-0.73904	-2.75183	-0.73904	-1.27164	-0.73965	-1.92452
-0.74004	-2.75241	-0.74004	-1.27149	-0.7407	-1.90403
-0.74104	-2.75308	-0.74104	-1.26934	-0.74169	-1.88194
-0.74205	-2.74771	-0.74205	-1.29182	-0.74273	-1.87418
-0.74302	-2.75541	-0.74302	-1.29847	-0.74369	-1.88729
-0.74399	-2.76621	-0.74399	-1.327	-0.74472	-1.93617
-0.74504	-2.77988	-0.74504	-1.32838	-0.74572	-1.90378
-0.74604	-2.78395	-0.74604	-1.31681	-0.74668	-1.89373
-0.74704	-2.77711	-0.74704	-1.32145	-0.74766	-1.88526
-0.74803	-2.78278	-0.74803	-1.31991	-0.74866	-1.94157
-0.74902	-2.80882	-0.74902	-1.32075	-0.74972	-1.91097
-0.75005	-2.80791	-0.75005	-1.33172	-0.75071	-1.96849
-0.75102	-2.839	-0.75102	-1.32419	-0.75164	-1.98439
-0.75209	-2.88109	-0.75209	-1.33205	-0.75266	-1.98143
-0.75299	-2.87762	-0.75299	-1.4105	-0.75365	-1.95814
-0.75408	-2.87728	-0.75408	-1.41644	-0.75468	-1.96669
-0.75502	-2.88068	-0.75502	-1.41399	-0.75569	-2.01123
-0.75602	-2.88653	-0.75602	-1.42821	-0.75668	-1.97912
-0.75707	-2.88995	-0.75707	-1.45517	-0.75769	-1.97396
-0.75804	-2.93173	-0.75804	-1.4649	-0.7587	-1.95771
-0.75906	-2.95276	-0.75906	-1.48245	-0.75968	-1.95217
-0.76003	-2.97924	-0.76003	-1.49506	-0.76065	-1.9651
-0.76102	-2.98592	-0.76102	-1.49097	-0.7617	-2.01348
-0.76205	-2.98065	-0.76205	-1.43838	-0.76268	-2.02355
-0.76302	-2.98357	-0.76302	-1.37895	-0.76367	-2.01566
-0.76403	-3.0271	-0.76403	-1.37042	-0.76469	-2.01578
-0.76503	-3.04269	-0.76503	-1.37737	-0.76566	-2.02469
-0.76601	-3.04386	-0.76601	-1.38185	-0.7667	-2.02813
-0.76704	-3.1027	-0.76704	-1.37331	-0.76765	-2.01983
-0.76805	-3.10977	-0.76805	-1.37414	-0.76864	-2.04575
-0.76903	-3.1338	-0.76903	-1.39267	-0.76967	-2.01437
-0.77003	-3.14701	-0.77003	-1.39671	-0.77073	-2.01454
-0.77108	-3.15486	-0.77108	-1.40087	-0.77169	-2.00969
-0.77206	-3.15878	-0.77206	-1.41443	-0.77271	-2.02576
-0.77302	-3.16726	-0.77302	-1.42617	-0.77365	-2.03529
-0.77408	-3.18483	-0.77408	-1.42889	-0.7747	-2.04854
-0.77507	-3.18941	-0.77507	-1.43392	-0.77573	-2.05431
-0.77605	-3.22408	-0.77605	-1.44066	-0.77666	-2.02026
-0.77708	-3.24157	-0.77708	-1.45495	-0.7777	-2.02323
-0.77803	-3.26387	-0.77803	-1.45147	-0.7787	-2.06866
-0.77904	-3.27881	-0.77904	-1.46253	-0.77973	-2.06453
-0.78	-3.3302	-0.78	-1.46787	-0.78074	-2.06519
-0.78106	-3.33442	-0.78106	-1.47495	-0.78169	-2.0986
-0.78202	-3.33995	-0.78202	-1.4787	-0.78268	-2.09925
-0.78306	-3.35892	-0.78306	-1.47872	-0.7837	-2.13727
-0.78404	-3.37416	-0.78404	-1.48748	-0.78466	-2.13185
-0.78507	-3.37427	-0.78507	-1.4779	-0.78567	-2.0937
-0.78605	-3.39118	-0.78605	-1.47243	-0.78667	-2.06989
-0.78707	-3.40896	-0.78707	-1.47931	-0.78769	-2.07453
-0.78802	-3.39636	-0.78802	-1.48578	-0.7887	-2.12824
-0.78903	-3.42359	-0.78903	-1.49745	-0.78969	-2.12746
-0.79001	-3.47379	-0.79001	-1.50352	-0.79063	-2.12411
-0.79103	-3.48492	-0.79103	-1.51923	-0.79166	-2.12686
-0.79208	-3.49614	-0.79208	-1.52332	-0.79271	-2.10497
-0.79307	-3.49044	-0.79307	-1.52372	-0.79373	-2.09464
-0.7941	-3.51958	-0.7941	-1.52587	-0.7947	-2.078
-0.7951	-3.53849	-0.7951	-1.54028	-0.79569	-2.11866
-0.79607	-3.56611	-0.79607	-1.5533	-0.79671	-2.09433
-0.79707	-3.57704	-0.79707	-1.55852	-0.79767	-2.06651
-0.79807	-3.61561	-0.79807	-1.55497	-0.79871	-2.04294
-0.79908	-3.62175	-0.79908	-1.55383	-0.79967	-2.0491
-0.80009	-3.63516	-0.80009	-1.57207	-0.80069	-2.06518
-0.80111	-3.65041	-0.80111	-1.58506	-0.80172	-2.11192
-0.8021	-3.67694	-0.8021	-1.59771	-0.80271	-2.14191
-0.80308	-3.70704	-0.80308	-1.59246	-0.8037	-2.12547
-0.80406	-3.84623	-0.80406	-1.60673	-0.80469	-2.16975
-0.80509	-3.88696	-0.80509	-1.61549	-0.80568	-2.204
-0.80607	-3.90001	-0.80607	-1.61927	-0.80672	-2.20103
-0.80704	-3.93673	-0.80704	-1.6189	-0.80771	-2.19196
-0.80804	-3.96294	-0.80804	-1.6437	-0.80869	-2.18075
-0.8091	-3.97092	-0.8091	-1.63888	-0.8097	-2.23833
-0.81003	-3.97358	-0.81003	-1.64629	-0.81073	-2.22107
-0.81108	-3.99056	-0.81108	-1.65447	-0.8117	-2.20063
-0.81206	-4.00405	-0.81206	-1.65604	-0.81275	-2.23757
-0.81311	-4.00932	-0.81311	-1.67868	-0.81373	-2.24914
-0.81407	-4.05117	-0.81407	-1.68142	-0.81475	-2.21915
-0.81507	-4.0769	-0.81507	-1.67129	-0.81569	-2.25278
-0.81609	-4.08883	-0.81609	-1.68263	-0.81675	-2.22367
-0.81705	-4.09283	-0.81705	-1.68001	-0.8177	-2.18896
-0.81804	-4.10187	-0.81804	-1.68535	-0.81873	-2.23277
-0.8191	-4.13009	-0.8191	-1.70595	-0.81976	-2.19837
-0.82003	-4.19685	-0.82003	-1.71148	-0.82072	-2.19767
-0.82108	-4.22707	-0.82108	-1.72422	-0.82168	-2.16891
-0.8221	-4.2287	-0.8221	-1.73021	-0.82268	-2.17606
-0.82306	-4.24955	-0.82306	-1.73499	-0.8237	-2.30337
-0.82406	-4.28632	-0.82406	-1.75564	-0.82468	-2.30422
-0.82508	-4.30876	-0.82508	-1.76409	-0.82573	-2.27163
-0.82611	-4.31435	-0.82611	-1.76582	-0.82667	-2.279
-0.8271	-4.34325	-0.8271	-1.76844	-0.82771	-2.24427
-0.82803	-4.39047	-0.82803	-1.77887	-0.8287	-2.22741
-0.82906	-4.44226	-0.82906	-1.80904	-0.82975	-2.25572
-0.83005	-4.49057	-0.83005	-1.81365	-0.83069	-2.26909
-0.83108	-4.52378	-0.83108	-1.82028	-0.83168	-2.24419
-0.83206	-4.54564	-0.83206	-1.8122	-0.83276	-2.30493
-0.83309	-4.56724	-0.83309	-1.82548	-0.83374	-2.28866
-0.83406	-4.59374	-0.83406	-1.83819	-0.83471	-2.26135
-0.83503	-4.61917	-0.83503	-1.85037	-0.83573	-2.27035
-0.83604	-4.63829	-0.83604	-1.86217	-0.83671	-2.30533
-0.8371	-4.68672	-0.8371	-1.85981	-0.83771	-2.31965
-0.8381	-4.75357	-0.8381	-1.88323	-0.83871	-2.33387
-0.83904	-4.78045	-0.83904	-1.89416	-0.8397	-2.30602
-0.84006	-4.81433	-0.84006	-1.89361	-0.84067	-2.32345
-0.8411	-4.85106	-0.8411	-1.91167	-0.84173	-2.35646
-0.84205	-4.86495	-0.84205	-1.91889	-0.84268	-2.3126
-0.8431	-4.88569	-0.8431	-1.94525	-0.84374	-2.30551
-0.84407	-4.91166	-0.84407	-1.94727	-0.84474	-2.36293
-0.84514	-4.9385	-0.84514	-1.96688	-0.84572	-2.40124
-0.846	-5.00363	-0.846	-1.97758	-0.8467	-2.38847
-0.84708	-5.01276	-0.84708	-2.00486	-0.84773	-2.37495
-0.84807	-5.03546	-0.84807	-2.0062	-0.84874	-2.33973
-0.84911	-5.05313	-0.84911	-1.9972	-0.84973	-2.31888
-0.8501	-5.08991	-0.8501	-2.02106	-0.85074	-2.31289
-0.8511	-5.12009	-0.8511	-2.05367	-0.85171	-2.32738
-0.85208	-5.13984	-0.85208	-2.05964	-0.85269	-2.38465
-0.85309	-5.16724	-0.85309	-2.07172	-0.85377	-2.47266
-0.85407	-5.21336	-0.85407	-2.08962	-0.85477	-2.42878
-0.85512	-5.25416	-0.85512	-2.09039	-0.85574	-2.41963
-0.85608	-5.29776	-0.85608	-2.10255	-0.85675	-2.37944
-0.8571	-5.35993	-0.8571	-2.11053	-0.85771	-2.36801
-0.85807	-5.38628	-0.85807	-2.118	-0.85874	-2.35955
-0.85905	-5.42225	-0.85905	-2.13394	-0.85972	-2.39339
-0.86006	-5.47641	-0.86006	-2.14477	-0.86074	-2.42758
-0.86104	-5.50578	-0.86104	-2.14362	-0.86168	-2.39563
-0.86205	-5.54275	-0.86205	-2.16014	-0.86269	-2.38545
-0.8631	-5.55882	-0.8631	-2.17379	-0.8637	-2.41865
-0.86407	-5.59278	-0.86407	-2.19948	-0.86471	-2.4649
-0.86506	-5.68025	-0.86506	-2.21174	-0.86566	-2.43813
-0.8661	-5.70249	-0.8661	-2.22007	-0.86669	-2.40949
-0.86703	-5.72672	-0.86703	-2.2482	-0.86768	-2.48725
-0.86808	-5.77096	-0.86808	-2.26272	-0.86871	-2.47525
-0.86908	-5.79977	-0.86908	-2.27449	-0.86969	-2.47409
-0.87006	-5.87016	-0.87006	-2.29389	-0.87072	-2.48051
-0.87106	-5.89595	-0.87106	-2.29691	-0.87171	-2.46895
-0.87202	-5.97945	-0.87202	-2.32111	-0.87269	-2.45722
-0.87308	-6.02953	-0.87308	-2.33828	-0.87369	-2.4691
-0.87409	-6.07453	-0.87409	-2.35107	-0.87469	-2.49248
-0.87503	-6.10747	-0.87503	-2.3714	-0.87569	-2.51761
-0.87605	-6.13401	-0.87605	-2.37397	-0.87676	-2.50794
-0.87708	-6.16907	-0.87708	-2.38907	-0.87771	-2.49479
-0.87805	-6.19978	-0.87805	-2.4013	-0.87872	-2.51216
-0.8791	-6.24318	-0.8791	-2.41284	-0.87972	-2.52744
-0.88008	-6.26963	-0.88008	-2.45234	-0.88069	-2.54532
-0.88103	-6.30033	-0.88103	-2.45557	-0.88171	-2.50078
-0.8821	-6.36323	-0.8821	-2.48043	-0.88275	-2.56747
-0.88314	-6.38337	-0.88314	-2.50442	-0.88371	-2.54349
-0.88411	-6.43142	-0.88411	-2.50531	-0.88468	-2.5772
-0.88503	-6.47724	-0.88503	-2.51831	-0.88571	-2.61172
-0.88606	-6.51555	-0.88606	-2.5405	-0.88669	-2.5995
-0.88709	-6.58733	-0.88709	-2.56026	-0.88773	-2.55844
-0.88806	-6.7617	-0.88806	-2.58501	-0.88869	-2.52264
-0.88908	-6.77883	-0.88908	-2.60304	-0.88971	-2.5825
-0.89005	-6.80073	-0.89005	-2.60757	-0.89069	-2.60108
-0.8911	-6.84506	-0.8911	-2.62792	-0.89172	-2.57883
-0.89207	-6.88487	-0.89207	-2.64452	-0.89275	-2.6044
-0.8931	-6.93659	-0.8931	-2.65745	-0.89371	-2.58235
-0.89412	-6.97788	-0.89412	-2.66931	-0.89472	-2.58008
-0.89507	-7.00733	-0.89507	-2.70604	-0.89573	-2.59301
-0.89608	-7.04218	-0.89608	-2.75699	-0.89672	-2.64222
-0.89708	-7.10081	-0.89708	-2.78007	-0.89768	-2.61501
-0.89813	-7.12823	-0.89813	-2.81493	-0.89868	-2.6431
-0.89906	-7.14244	-0.89906	-2.79185	-0.89969	-2.62751
-0.90009	-7.17522	-0.90009	-2.80983	-0.90073	-2.65683
-0.90105	-7.20985	-0.90105	-2.81528	-0.90166	-2.67716
-0.90207	-7.24504	-0.90207	-2.83914	-0.90271	-2.68872
-0.90307	-7.31066	-0.90307	-2.85675	-0.90368	-2.72583
-0.90404	-7.34108	-0.90404	-2.87022	-0.9047	-2.72794
-0.90506	-7.3755	-0.90506	-2.89942	-0.90569	-2.73143
-0.90605	-7.40324	-0.90605	-2.92151	-0.90671	-2.77725
-0.90705	-7.45117	-0.90705	-2.93841	-0.90768	-2.74042
-0.90802	-7.48523	-0.90802	-2.97349	-0.90865	-2.73987
-0.90904	-7.54645	-0.90904	-2.99427	-0.90972	-2.75986
-0.91009	-7.59082	-0.91009	-3.01008	-0.91071	-2.7519
-0.91106	-7.61766	-0.91106	-3.01874	-0.91169	-2.75965
-0.91205	-7.62913	-0.91205	-3.04775	-0.9127	-2.76415
-0.91306	-7.67834	-0.91306	-3.055	-0.91369	-2.75826
-0.9141	-7.73296	-0.9141	-3.08268	-0.91468	-2.76315
-0.91506	-7.77185	-0.91506	-3.11651	-0.91569	-2.79179
-0.91604	-7.80629	-0.91604	-3.13625	-0.9167	-2.77207
-0.91706	-7.83726	-0.91706	-3.17279	-0.91771	-2.78347
-0.91803	-7.82147	-0.91803	-3.17818	-0.91873	-2.81555
-0.91904	-7.90284	-0.91904	-3.18454	-0.91968	-2.79946
-0.92006	-7.93361	-0.92006	-3.20165	-0.92072	-2.78964
-0.92108	-7.9694	-0.92108	-3.22485	-0.92173	-2.78484
-0.92209	-8.00972	-0.92209	-3.2425	-0.92271	-2.81636
-0.92309	-8.03255	-0.92309	-3.25963	-0.92368	-2.78916
-0.92406	-8.07366	-0.92406	-3.28481	-0.92471	-2.83503
-0.92503	-8.11812	-0.92503	-3.29721	-0.92568	-2.85834
-0.92607	-8.14186	-0.92607	-3.33242	-0.92669	-2.87138
-0.92707	-8.18385	-0.92707	-3.3489	-0.92773	-2.86238
-0.92807	-8.26078	-0.92807	-3.38693	-0.92869	-2.87181
-0.92905	-8.30239	-0.92905	-3.41092	-0.92969	-2.90363
-0.93005	-8.31711	-0.93005	-3.43894	-0.93069	-3.06211
-0.93108	-8.37278	-0.93108	-3.4501	-0.93173	-3.04702
-0.93205	-8.40181	-0.93205	-3.46459	-0.93275	-3.07192
-0.93307	-8.4345	-0.93307	-3.49116	-0.93371	-3.07039
-0.93403	-8.50382	-0.93403	-3.50726	-0.93471	-3.12178
-0.93509	-8.54554	-0.93509	-3.51576	-0.93568	-3.08243
-0.93607	-8.64322	-0.93607	-3.54242	-0.93671	-3.06363
-0.93707	-8.6784	-0.93707	-3.55024	-0.93772	-3.06285
-0.93808	-8.70064	-0.93808	-3.59755	-0.93869	-3.05156
-0.93902	-8.73028	-0.93902	-3.67703	-0.93967	-3.05823
-0.94003	-8.80597	-0.94003	-3.6935	-0.94072	-3.06009
-0.94109	-8.84189	-0.94109	-3.71704	-0.94173	-3.06296
-0.94205	-8.92802	-0.94205	-3.72934	-0.94272	-3.11385
-0.94302	-9.02112	-0.94302	-3.75673	-0.94373	-3.15738
-0.94405	-9.0566	-0.94405	-3.7934	-0.94468	-3.12673
-0.94506	-9.09431	-0.94506	-3.76831	-0.94569	-3.21716
-0.94607	-9.12573	-0.94607	-3.75021	-0.94675	-3.22602
-0.94706	-9.1349	-0.94706	-3.76066	-0.94771	-3.22437
-0.94807	-9.19255	-0.94807	-3.78188	-0.9487	-3.21529
-0.94902	-9.22943	-0.94902	-3.79675	-0.94973	-3.20228
-0.95006	-9.26917	-0.95006	-3.81734	-0.9507	-3.22913
-0.95108	-9.31667	-0.95108	-3.83643	-0.9517	-3.23557
-0.95207	-9.3657	-0.95207	-3.85066	-0.9527	-3.25367
-0.95304	-9.39789	-0.95304	-3.87916	-0.95373	-3.24329
-0.9541	-9.41899	-0.9541	-3.89359	-0.95469	-3.3474
-0.95508	-9.46559	-0.95508	-3.91141	-0.95565	-3.41954
-0.95609	-9.49949	-0.95609	-3.92628	-0.95666	-3.43693
-0.95707	-9.53878	-0.95707	-3.94432	-0.95772	-3.45521
-0.95804	-9.57289	-0.95804	-3.95691	-0.9587	-3.47757
-0.95901	-9.64789	-0.95901	-3.98936	-0.95969	-3.47377
-0.96005	-9.64384	-0.96005	-4.00283	-0.96068	-3.47554
-0.96102	-9.66908	-0.96102	-4.03409	-0.9617	-3.52236
-0.96207	-9.70534	-0.96207	-4.0524	-0.9627	-3.54305
-0.96303	-9.73721	-0.96303	-4.06754	-0.96369	-3.56949
-0.96401	-9.7748	-0.96401	-4.0968	-0.96472	-3.63259
-0.96505	-9.78832	-0.96505	-4.11388	-0.96571	-3.67189
-0.96603	-9.82522	-0.96603	-4.13075	-0.96665	-3.65391
-0.9671	-9.86149	-0.9671	-4.14972	-0.96766	-3.63957
-0.96806	-9.88698	-0.96806	-4.16833	-0.96869	-3.63345
-0.96905	-9.9256	-0.96905	-4.19415	-0.96968	-3.66786
-0.97004	-9.9717	-0.97004	-4.20381	-0.97073	-3.75309
-0.97107	-10.0262	-0.97107	-4.22897	-0.9717	-3.79001
-0.97205	-10.0676	-0.97205	-4.25005	-0.97269	-3.84135
-0.97305	-10.0793	-0.97305	-4.28094	-0.97369	-3.86722
-0.97408	-10.1002	-0.97408	-4.30503	-0.97469	-3.85736
-0.97507	-10.1589	-0.97507	-4.3245	-0.97574	-3.86028
-0.97603	-10.3659	-0.97603	-4.34923	-0.97671	-3.92409
-0.97703	-10.3784	-0.97703	-4.36555	-0.97771	-3.98769
-0.97801	-10.4297	-0.97801	-4.38243	-0.97869	-4.06325
-0.97903	-10.4587	-0.97903	-4.41154	-0.97972	-4.13532
-0.98006	-10.4792	-0.98006	-4.42348	-0.98071	-4.12108
-0.98104	-10.5111	-0.98104	-4.44867	-0.98172	-4.13824
-0.98204	-10.523	-0.98204	-4.46656	-0.98267	-4.13679
-0.98303	-10.5594	-0.98303	-4.48661	-0.98368	-4.15212
-0.98399	-10.6074	-0.98399	-4.50093	-0.98468	-4.15212
-0.98508	-10.6689	-0.98508	-4.52591	-0.98571	-4.19718
-0.98607	-10.7153	-0.98607	-4.55124	-0.9867	-4.21165
-0.98707	-10.7619	-0.98707	-4.57249	-0.98769	-4.25963
-0.98803	-10.8172	-0.98803	-4.59104	-0.9887	-4.27329
-0.98906	-10.8153	-0.98906	-4.61337	-0.98969	-4.29588
-0.99005	-10.8548	-0.99005	-4.63523	-0.99067	-4.34315
-0.99112	-10.8803	-0.99112	-4.6545	-0.99173	-4.38132
-0.9921	-10.8894	-0.9921	-4.67108	-0.99269	-4.40227
-0.99308	-10.9198	-0.99308	-4.68466	-0.9937	-4.42011
-0.99408	-10.9737	-0.99408	-4.71057	-0.99472	-4.41235
-0.99506	-11.0007	-0.99506	-4.73917	-0.99568	-4.47907
-0.99609	-11.0266	-0.99609	-4.75431	-0.99672	-4.52297
-0.99706	-11.1394	-0.99706	-4.77521	-0.99775	-4.53052
-0.99803	-11.1638	-0.99803	-4.7893	-0.99869	-4.59067
-0.99906	-11.2076	-0.99906	-4.80623	-0.99971	-4.59723
-1.00008	-11.2543	-1.00008	-4.83107	-1.00072	-4.62828
-1.00105	-11.3054	-1.00105	-4.85793	-1.00169	-4.66235
-1.00205	-11.3579	-1.00205	-4.87759	-1.00267	-4.70992
-1.00308	-11.3891	-1.00308	-4.9177	-1.00369	-4.71975
-1.00402	-11.4198	-1.00402	-4.98232	-1.0047	-4.75815
-1.00503	-11.4424	-1.00503	-4.99866	-1.00571	-4.7784
-1.00607	-11.4753	-1.00607	-5.01375	-1.00667	-4.79689
-1.00705	-11.4936	-1.00705	-5.0322	-1.00772	-4.81219
-1.0081	-11.5448	-1.0081	-5.06317	-1.0087	-4.85787
-1.00909	-11.5698	-1.00909	-5.08545	-1.00976	-4.87629
-1.01017	-11.6237	-1.01017	-5.11523	-1.0108	-4.90465
-1.01113	-11.6555	-1.01113	-5.14489	-1.01179	-4.96768
-1.01218	-11.7566	-1.01218	-5.17327	-1.01277	-5.01137
-1.01317	-11.872	-1.01317	-5.19302	-1.01377	-5.06512
-1.01415	-11.929	-1.01415	-5.22843	-1.01476	-5.0993
-1.01513	-11.9754	-1.01513	-5.16299	-1.01582	-5.11533
-1.01614	-11.9815	-1.01614	-5.1847	-1.01678	-5.18078
-1.01711	-12.0046	-1.01711	-5.1987	-1.01777	-5.19817
-1.01813	-12.0772	-1.01813	-5.21381	-1.01875	-5.24837
-1.01916	-12.1598	-1.01916	-5.23478	-1.01976	-5.2854
-1.02015	-12.1803	-1.02015	-5.25612	-1.0208	-5.30778
-1.02115	-12.2155	-1.02115	-5.26909	-1.02178	-5.34823
-1.02216	-12.2173	-1.02216	-5.29282	-1.02279	-5.40295
-1.02309	-12.234	-1.02309	-5.31417	-1.02376	-5.44913
-1.02417	-12.2566	-1.02417	-5.34382	-1.02477	-5.47974
-1.02514	-12.3056	-1.02514	-5.36592	-1.0258	-5.49731
-1.02617	-12.3122	-1.02617	-5.39229	-1.02678	-5.56255
-1.02712	-12.3475	-1.02712	-5.41406	-1.02778	-5.60307
-1.02811	-12.3943	-1.02811	-5.4299	-1.02881	-5.61623
-1.02914	-12.4502	-1.02914	-5.45712	-1.02973	-5.64242
-1.03012	-12.7138	-1.03012	-5.48492	-1.03078	-5.67489
-1.03115	-12.7002	-1.03115	-5.50044	-1.03179	-5.7529
-1.03214	-12.7159	-1.03214	-5.52876	-1.03278	-5.76991
-1.03309	-12.7281	-1.03309	-5.56372	-1.03376	-5.80911
-1.03413	-12.7585	-1.03413	-5.5933	-1.03477	-5.85501
-1.03518	-12.8006	-1.03518	-5.61934	-1.03577	-5.88434
-1.03618	-12.8484	-1.03618	-5.64531	-1.03678	-5.93969
-1.03712	-12.8738	-1.03712	-5.66441	-1.03777	-5.98915
-1.03818	-12.9411	-1.03818	-5.69112	-1.03875	-6.0264
-1.03914	-12.9728	-1.03914	-5.7198	-1.03978	-6.0758
-1.04021	-13.0153	-1.04021	-5.73747	-1.0408	-6.09034
-1.04115	-13.0821	-1.04115	-5.75615	-1.04178	-6.11058
-1.04212	-13.0813	-1.04212	-5.78416	-1.04276	-6.14505
-1.04316	-13.09	-1.04316	-5.80778	-1.04382	-6.17673
-1.04416	-13.1351	-1.04416	-5.84062	-1.04477	-6.25757
-1.0451	-13.1729	-1.0451	-5.86619	-1.04579	-6.31749
-1.04615	-13.2136	-1.04615	-5.8882	-1.04675	-6.35198
-1.04714	-13.353	-1.04714	-5.9157	-1.04777	-6.41079
-1.04818	-13.4939	-1.04818	-5.93725	-1.04879	-6.43277
-1.04912	-13.54	-1.04912	-5.98259	-1.04981	-6.4899
-1.05014	-13.5455	-1.05014	-6.02803	-1.05078	-6.54368
-1.05114	-13.5166	-1.05114	-6.05126	-1.0518	-6.60588
-1.05211	-13.5361	-1.05211	-6.07754	-1.05282	-6.61183
-1.05311	-13.5823	-1.05311	-6.11294	-1.05382	-6.6424
-1.05413	-13.5965	-1.05413	-6.14944	-1.05477	-6.7032
-1.05515	-13.6425	-1.05515	-6.15301	-1.05579	-6.74353
-1.05612	-13.7475	-1.05612	-6.15493	-1.05679	-6.76859
-1.05712	-13.7739	-1.05712	-6.18567	-1.05775	-6.80084
-1.05813	-13.8083	-1.05813	-6.21536	-1.0588	-6.87649
-1.05913	-13.8772	-1.05913	-6.25311	-1.05977	-6.9067
-1.06012	-13.9279	-1.06012	-6.29954	-1.06076	-6.95029
-1.06109	-13.9496	-1.06109	-6.31832	-1.06173	-6.99863
-1.06211	-13.9653	-1.06211	-6.34185	-1.06274	-7.04814
-1.06311	-14.0012	-1.06311	-6.38044	-1.06378	-7.12004
-1.06413	-14.0462	-1.06413	-6.41005	-1.06476	-7.173
-1.06513	-14.0348	-1.06513	-6.42451	-1.06578	-7.2224
-1.06617	-14.0804	-1.06617	-6.45405	-1.0668	-7.27267
-1.06715	-14.1102	-1.06715	-6.48117	-1.06774	-7.3141
-1.06816	-14.1403	-1.06816	-6.51191	-1.06874	-7.35066
-1.06915	-14.1667	-1.06915	-6.54248	-1.06979	-7.38902
-1.07015	-14.2177	-1.07015	-6.57625	-1.0708	-7.44655
-1.07109	-14.2798	-1.07109	-6.61781	-1.07179	-7.47618
-1.07211	-14.3352	-1.07211	-6.64333	-1.07275	-7.51741
-1.07312	-14.3558	-1.07312	-6.6693	-1.07376	-7.56475
-1.07412	-14.3994	-1.07412	-6.70295	-1.07478	-7.6171
-1.07517	-14.4318	-1.07517	-6.73162	-1.07577	-7.66664
-1.07617	-14.4632	-1.07617	-6.77067	-1.07674	-7.70784
-1.07712	-14.5149	-1.07712	-6.82712	-1.07777	-7.75644
-1.07811	-14.5668	-1.07811	-6.84852	-1.07873	-7.8042
-1.07915	-14.5909	-1.07915	-6.87968	-1.0798	-7.8429
-1.08015	-14.6338	-1.08015	-6.91298	-1.08075	-7.92648
-1.08112	-14.6576	-1.08112	-6.95517	-1.08176	-7.97231
-1.08216	-14.7012	-1.08216	-6.98782	-1.0828	-8.00095
-1.08316	-14.8432	-1.08316	-7.04167	-1.08378	-8.04422
-1.08412	-14.8979	-1.08412	-7.05008	-1.08479	-8.10504
-1.08516	-15.0857	-1.08516	-7.0713	-1.08578	-8.15007
-1.08613	-15.0657	-1.08613	-7.11119	-1.0868	-8.21148
-1.08713	-15.1032	-1.08713	-7.14147	-1.08783	-8.25024
-1.08816	-15.1392	-1.08816	-7.17808	-1.08879	-8.28653
-1.08911	-15.0043	-1.08911	-7.21138	-1.08977	-8.37469
-1.09018	-15.2051	-1.09018	-7.2504	-1.09076	-8.41157
-1.09113	-15.2383	-1.09113	-7.29815	-1.09177	-8.44206
-1.09213	-15.2274	-1.09213	-7.33083	-1.09274	-8.48514
-1.09316	-15.3842	-1.09316	-7.36505	-1.09379	-8.54538
-1.09415	-15.443	-1.09415	-7.40392	-1.09478	-8.60726
-1.09513	-15.4968	-1.09513	-7.4355	-1.09581	-8.64523
-1.09614	-15.5349	-1.09614	-7.46295	-1.09678	-8.69951
-1.09711	-15.5599	-1.09711	-7.50008	-1.09779	-8.75227
-1.09814	-15.6192	-1.09814	-7.53943	-1.09876	-8.79256
-1.09912	-15.6767	-1.09912	-7.58219	-1.09976	-8.84837
-1.10017	-15.7108	-1.10017	-7.61534	-1.10077	-9.24021
-1.10113	-15.7345	-1.10113	-7.65671	-1.10177	-9.26404
-1.10214	-15.7915	-1.10214	-7.69443	-1.1028	-9.33589
-1.10313	-15.8091	-1.10313	-7.73516	-1.10377	-9.41336
-1.10415	-15.8524	-1.10415	-7.76701	-1.10477	-9.49894
-1.10512	-15.916	-1.10512	-7.79959	-1.10577	-9.55984
-1.10613	-15.9232	-1.10613	-7.87631	-1.10676	-9.65386
-1.10718	-15.9673	-1.10718	-7.90708	-1.10782	-9.71586
-1.10813	-16.0149	-1.10813	-7.94977	-1.10877	-9.76232
-1.10911	-16.0356	-1.10911	-7.9984	-1.10981	-9.81274
-1.11013	-16.0744	-1.11013	-8.05182	-1.11076	-9.87994
-1.11114	-16.123	-1.11114	-8.10437	-1.11175	-9.91944
-1.1121	-16.1349	-1.1121	-8.15719	-1.11274	-9.9983
-1.11317	-16.163	-1.11317	-8.20467	-1.11377	-10.0628
-1.11413	-16.2386	-1.11413	-8.26811	-1.11477	-10.1093
-1.11511	-16.2953	-1.11511	-8.25901	-1.11576	-10.1668
-1.11611	-16.4077	-1.11611	-8.30233	-1.11676	-10.2116
-1.11713	-16.5653	-1.11713	-8.33749	-1.11779	-10.269
-1.11808	-16.6369	-1.11808	-8.37434	-1.11883	-10.3367
-1.11911	-16.6528	-1.11911	-8.40857	-1.11984	-10.4107
-1.12012	-16.6908	-1.12012	-8.44961	-1.12085	-10.4701
-1.1211	-16.7738	-1.1211	-8.49167	-1.12182	-10.5231
-1.12209	-16.8612	-1.12209	-8.54191	-1.12288	-10.5817
-1.12316	-16.8984	-1.12316	-8.58745	-1.1239	-10.6357
-1.12412	-16.9295	-1.12412	-8.63182	-1.12492	-10.6887
-1.12518	-16.9566	-1.12518	-8.67683	-1.1259	-10.7665
-1.12612	-17.005	-1.12612	-8.7314	-1.12684	-10.8118
-1.12713	-17.0613	-1.12713	-8.79382	-1.12789	-10.8508
-1.12809	-17.1344	-1.12809	-8.83815	-1.12886	-10.9144
-1.12913	-17.1419	-1.12913	-8.8819	-1.12989	-10.9703
-1.13012	-17.1694	-1.13012	-8.94394	-1.1309	-11.0238
-1.13113	-17.2101	-1.13113	-8.98386	-1.13192	-11.0788
-1.13212	-17.2815	-1.13212	-9.03056	-1.13281	-11.1495
-1.13317	-17.2691	-1.13317	-9.07572	-1.13392	-11.2159
-1.13416	-17.3108	-1.13416	-9.12555	-1.13486	-11.2635
-1.13507	-17.3522	-1.13507	-9.1644	-1.1359	-11.3079
-1.1361	-17.5485	-1.1361	-9.21248	-1.13692	-11.3609
-1.1371	-17.6673	-1.1371	-9.25177	-1.13786	-11.4182
-1.13809	-17.699	-1.13809	-9.29638	-1.13886	-11.4715
-1.13912	-17.7411	-1.13912	-9.35143	-1.13985	-11.5203
-1.14008	-17.7584	-1.14008	-9.3959	-1.14092	-11.5657
-1.14114	-17.7613	-1.14114	-9.44459	-1.1419	-11.6382
-1.14212	-17.7959	-1.14212	-9.49412	-1.1429	-11.6853
-1.14312	-17.846	-1.14312	-9.53676	-1.14392	-11.7231
-1.14413	-17.9206	-1.14413	-9.58901	-1.14491	-11.7808
-1.14508	-17.9406	-1.14508	-9.63905	-1.14589	-11.8449
-1.14613	-17.9906	-1.14613	-9.6801	-1.14689	-11.8899
-1.14715	-18.0264	-1.14715	-9.73201	-1.14791	-12.0933
-1.14818	-18.0656	-1.14818	-9.77288	-1.1489	-12.23
-1.14912	-18.1025	-1.14912	-9.82215	-1.14987	-12.3026
-1.15015	-18.1693	-1.15015	-9.86986	-1.15087	-12.3543
-1.15115	-18.3404	-1.15115	-9.91962	-1.15188	-12.4122
-1.15213	-18.342	-1.15213	-9.9935	-1.15287	-12.4632
-1.15312	-18.3752	-1.15312	-10.0815	-1.15386	-12.5085
-1.15411	-18.4101	-1.15411	-10.1384	-1.15487	-12.5617
-1.15512	-18.4283	-1.15512	-10.1995	-1.15592	-12.623
-1.1561	-18.4615	-1.1561	-10.2682	-1.15691	-12.7107
-1.15711	-18.594	-1.15711	-10.3489	-1.15787	-12.7836
-1.15814	-18.8845	-1.15814	-10.3821	-1.15894	-12.8216
-1.15912	-18.9876	-1.15912	-10.4425	-1.15988	-12.8724
-1.16008	-19.0121	-1.16008	-10.4862	-1.16087	-12.9421
-1.1611	-19.0763	-1.1611	-10.5385	-1.16192	-12.9954
-1.16212	-19.1396	-1.16212	-10.5954	-1.16291	-13.0432
-1.16315	-19.1521	-1.16315	-10.659	-1.16385	-13.112
-1.16414	-19.2288	-1.16414	-10.7132	-1.16488	-13.1501
-1.16511	-19.2384	-1.16511	-10.7633	-1.16587	-13.1993
-1.1661	-19.266	-1.1661	-10.8186	-1.16684	-13.2506
-1.16711	-19.2858	-1.16711	-10.8705	-1.16787	-13.3
-1.16817	-19.3493	-1.16817	-10.9278	-1.16884	-13.3414
-1.16915	-19.3453	-1.16915	-10.9833	-1.1699	-13.3968
-1.17012	-19.4818	-1.17012	-11.044	-1.17088	-13.4712
-1.17113	-19.5311	-1.17113	-11.0994	-1.17189	-13.6819
-1.1721	-19.5806	-1.1721	-11.1674	-1.17288	-13.7531
-1.17317	-19.7058	-1.17317	-11.2563	-1.17385	-13.8105
-1.17412	-19.8666	-1.17412	-11.3928	-1.17487	-13.8571
-1.17514	-19.9671	-1.17514	-11.4492	-1.17587	-13.9247
-1.17612	-19.9944	-1.17612	-11.4953	-1.17691	-13.9798
-1.17713	-20.0433	-1.17713	-11.5539	-1.17788	-14.0219
-1.17813	-20.0965	-1.17813	-11.6243	-1.17884	-14.0793
-1.17908	-20.184	-1.17908	-11.6853	-1.17988	-14.1337
-1.18012	-20.1812	-1.18012	-11.7534	-1.18085	-14.1827
-1.18113	-20.1896	-1.18113	-11.8153	-1.18182	-14.2312
-1.18207	-20.2717	-1.18207	-11.8785	-1.18289	-14.2942
-1.18312	-20.3296	-1.18312	-11.9388	-1.18383	-14.3428
-1.18415	-20.4149	-1.18415	-11.9988	-1.18482	-14.3966
-1.18512	-20.4341	-1.18512	-12.0603	-1.18589	-14.4376
-1.18614	-20.4604	-1.18614	-12.1318	-1.18685	-14.4975
-1.18714	-20.4937	-1.18714	-12.2039	-1.18788	-14.5615
-1.18813	-20.7684	-1.18813	-12.3027	-1.18887	-14.7035
-1.18913	-21.1042	-1.18913	-12.374	-1.18993	-14.85
-1.19009	-21.1232	-1.19009	-12.4468	-1.19085	-14.8927
-1.19115	-21.1587	-1.19115	-12.5398	-1.19184	-14.9444
-1.19211	-21.1816	-1.19211	-12.6057	-1.1929	-15.0009
-1.19313	-21.248	-1.19313	-12.669	-1.19386	-15.0486
-1.19416	-21.3074	-1.19416	-12.7316	-1.19486	-15.1114
-1.19509	-21.3484	-1.19509	-12.7892	-1.19587	-15.1889
-1.19615	-21.3624	-1.19615	-12.8588	-1.19693	-15.2339
-1.19715	-21.4167	-1.19715	-12.9346	-1.19783	-15.2856
-1.19813	-21.4563	-1.19813	-13.0101	-1.19882	-15.3424
-1.19909	-21.5029	-1.19909	-13.1098	-1.19994	-15.4103
-1.20014	-21.5955	-1.20014	-13.2108	-1.20083	-15.4693

## Sheet: Fig. 2b
Electrocatalytic performances of M-TTCOFs ( Tafel plots)
Co-TTCOF		Ni-TTCOF		H2-TTCOF
Log IjI mA cm-2	Potential (V vs. RHE)	Log IjI mA cm-2	Potential (V vs. RHE)	Log IjI mA cm-2	Potential (V vs. RHE)
-0.47309	0.50006	-1.05325	0.50006	-1.03355	1.00072
0.13441	0.60006	-0.83836	0.60006	-0.73329	1.10077
0.26436	0.70005	-0.83842	0.70005	-0.51116	1.19994
		-0.57848	0.80009	-0.35383	1.30082

## Sheet: Fig. 2c
Electrocatalytic performances of M-TTCOFs (the Faradic efficiency of CO (FECO (%)))
Co-TTCOF		Ni-TTCOF		H2-TTCOF
Potential V vs. RHE	FECO (%)	Potential V vs. RHE	FECO (%)	Potential V vs. RHE	FECO (%)
-0.5	27.99	-0.5	13.42	-0.5	0
-0.6	80.45	-0.6	17.05	-0.6	0.82
-0.7	91.3	-0.7	12.67	-0.7	4.22
-0.8	81.21	-0.8	16.79	-0.8	0.5
-0.9	59.03	-0.9	20.95	-0.9	0.07

## Sheet: Fig. 2d
Electrocatalytic performances of M-TTCOFs (partial CO current density (jCO mA cm-2))							Electrocatalytic performances of M-TTCOFs (TOF(s-1))
Co-TTCOF		Ni-TTCOF		H2-TTCOF				Co-TTCOF
Potential (V vs. RHE)	jCO mA cm-2	Potential (V vs. RHE)	jCO mA cm-2	Potential (V vs. RHE)	jCO mA cm-2			Potential (V vs. RHE)	TOF (S-1)
-0.50006	-0.33644	-0.50006	-0.08846	-0.50006	0			-0.50006	0.2473
-0.60006	-1.41551	-0.60006	-0.14509	-0.60006	-0.01238			-0.60006	1.04048
-0.70005	-1.7347	-0.70005	-0.14507	-0.70005	-0.07897			-0.70005	1.2751
-0.80009	-2.95211	-0.80009	-0.26395	-0.80009	-0.01025			-0.80009	2.16997
-0.90009	-4.23553	-0.90009	-0.58866	-0.90009	-0.00184			-0.90009	3.11336

## Sheet: Fig. 2e
Electrocatalytic performances of M-TTCOFs (cycling stability test of Co-TTCOF)
Co-TTCOF
Time (h)	Current density (mA cm-2)	FECO	FEH2
0.17016	-3.14346
0.17018	-3.14861
0.17021	-3.14359
0.17046	-3.13844
0.17046	-3.14346
0.17047	-3.14855
0.17095	-3.15402
0.17096	-3.149
0.17102	-3.14372
0.17102	-3.14874
0.17103	-3.15402
0.17119	-3.149
0.17176	-3.14391
0.17182	-3.14906
0.17193	-3.14397
0.17222	-3.14931
0.17228	-3.14397
0.17317	-3.14919
0.17321	-3.14403
0.17322	-3.14957
0.17322	-3.15466
0.17327	-3.14944
0.17349	-3.15447
0.17369	-3.14893
0.1737	-3.15415
0.17371	-3.15917
0.17373	-3.15307
0.17399	-3.15815
0.17416	-3.15205
0.17422	-3.15707
0.17423	-3.15186
0.17478	-3.14683
0.17503	-3.15243
0.17507	-3.14715
0.17511	-3.15237
0.17557	-3.14696
0.17558	-3.15205
0.17558	-3.15714
0.17562	-3.15211
0.17617	-3.14709
0.17619	-3.15211
0.17627	-3.14709
0.17716	-3.15237
0.17722	-3.14588
0.17734	-3.15103
0.17747	-3.15631
0.17749	-3.16159
0.1775	-3.15631
0.17791	-3.15084
0.17791	-3.15599
0.17792	-3.16114
0.17797	-3.15555
0.17799	-3.16083
0.17831	-3.15548
0.17841	-3.15046
0.17842	-3.15574
0.17842	-3.16089
0.17843	-3.16611
0.17845	-3.16089
0.17868	-3.1558
0.17879	-3.16108
0.17885	-3.1558
0.17935	-3.16083
0.17936	-3.1558
0.17937	-3.16083
0.17957	-3.16585
0.17959	-3.16083
0.18003	-3.16598
0.18016	-3.16076
0.18042	-3.16598
0.18086	-3.16076
0.18088	-3.16585
0.1809	-3.16057
0.18115	-3.15491
0.18142	-3.1497
0.18145	-3.15497
0.18147	-3.14963
0.18159	-3.14454
0.1816	-3.14995
0.1817	-3.14486
0.18198	-3.13977
0.18208	-3.14512
0.18211	-3.1504
0.18245	-3.14512
0.18249	-3.15014
0.18252	-3.14505
0.18253	-3.1502
0.18281	-3.14499
0.18311	-3.13996
0.18312	-3.1455
0.18321	-3.14028
0.18328	-3.14531
0.18339	-3.14028
0.18364	-3.13526
0.18386	-3.13023
0.18396	-3.13545
0.18401	-3.13017
0.18413	-3.13545
0.18417	-3.13042
0.18445	-3.13583
0.18449	-3.13062
0.18455	-3.1364
0.18473	-3.13138
0.18478	-3.13647
0.18484	-3.13144
0.18493	-3.13653
0.18503	-3.13151
0.18505	-3.12629
0.18508	-3.13131
0.18509	-3.12616
0.1851	-3.13131
0.18525	-3.1254
0.18532	-3.13042
0.18534	-3.12508
0.18536	-3.13011
0.18566	-3.12495
0.18594	-3.11987
0.18599	-3.12514
0.18621	-3.12012
0.18643	-3.11503
0.18662	-3.12006
0.18676	-3.11478
0.18707	-3.10969
0.18712	-3.11491
0.18715	-3.10982
0.18747	-3.11516
0.1875	-3.10988
0.18766	-3.10486
0.18778	-3.09939
0.18799	-3.0943
0.18812	-3.09945
0.18824	-3.09404
0.18843	-3.08902
0.18844	-3.09442
0.18845	-3.09958
0.18848	-3.09436
0.18852	-3.09939
0.18854	-3.09417
0.18887	-3.08896
0.18888	-3.09404
0.18897	-3.08826
0.18901	-3.0936
0.18902	-3.08851
0.1893	-3.08342
0.1897	-3.08845
0.1901	-3.08342
0.19011	-3.08927
0.19015	-3.08418
0.19018	-3.0894
0.19025	-3.08438
0.19052	-3.07916
0.19052	-3.08418
0.19053	-3.08927
0.19056	-3.08425
0.19062	-3.07878
0.19063	-3.08412
0.19066	-3.07878
0.19133	-3.07337
0.19141	-3.07846
0.19145	-3.07305
0.19146	-3.07827
0.19146	-3.08329
0.19151	-3.07802
0.1918	-3.0831
0.19233	-3.07802
0.1928	-3.08317
0.19306	-3.07795
0.19319	-3.07267
0.19319	-3.07782
0.1932	-3.08304
0.19323	-3.07802
0.19357	-3.07293
0.19357	-3.07808
0.19359	-3.08349
0.1936	-3.07808
0.19372	-3.08323
0.19377	-3.07808
0.19379	-3.08317
0.19381	-3.07782
0.19382	-3.08298
0.19392	-3.07719
0.19455	-3.0714
0.1948	-3.07674
0.19501	-3.0819
0.19504	-3.07611
0.19505	-3.0812
0.19509	-3.07604
0.19518	-3.08158
0.19525	-3.0756
0.19551	-3.07019
0.19551	-3.07579
0.19552	-3.081
0.19561	-3.07579
0.19592	-3.07057
0.19656	-3.0756
0.1966	-3.08062
0.19692	-3.0756
0.19695	-3.08151
0.19728	-3.0763
0.19733	-3.08145
0.19736	-3.07643
0.19783	-3.0714
0.19803	-3.06631
0.19834	-3.0611
0.19852	-3.06619
0.19882	-3.0611
0.19895	-3.05531
0.19895	-3.06033
0.19896	-3.06555
0.19897	-3.07083
0.199	-3.06574
0.19926	-3.06052
0.19958	-3.05525
0.1996	-3.06033
0.19964	-3.05531
0.19965	-3.06072
0.19965	-3.0658
0.19968	-3.06078
0.19987	-3.05556
0.20011	-3.04984
0.20011	-3.05493
0.20012	-3.06027
0.20015	-3.05461
0.2002	-3.05982
0.20021	-3.06498
0.20023	-3.05982
0.20039	-3.05442
0.2004	-3.05963
0.20128	-3.06466
0.20141	-3.06981
0.20147	-3.06459
0.20162	-3.07013
0.20178	-3.06479
0.20184	-3.07019
0.20198	-3.06498
0.20199	-3.07038
0.202	-3.07541
0.20203	-3.07
0.20233	-3.06485
0.20264	-3.05963
0.20267	-3.06485
0.20268	-3.06994
0.20271	-3.06485
0.20272	-3.06994
0.20276	-3.06428
0.20279	-3.06949
0.20282	-3.0644
0.20283	-3.07013
0.20308	-3.07515
0.20323	-3.06981
0.20402	-3.06479
0.20406	-3.06987
0.20408	-3.06479
0.20466	-3.05963
0.20483	-3.05461
0.20489	-3.05982
0.20511	-3.0548
0.20514	-3.06027
0.20542	-3.05455
0.20594	-3.05989
0.20596	-3.05455
0.20609	-3.05982
0.20611	-3.0548
0.20618	-3.05982
0.20619	-3.0651
0.2062	-3.06008
0.20631	-3.05455
0.20632	-3.05989
0.20645	-3.05486
0.2065	-3.06033
0.20656	-3.05474
0.20659	-3.05995
0.20664	-3.05461
0.20679	-3.06014
0.20686	-3.05474
0.20692	-3.05982
0.20694	-3.06517
0.20696	-3.06014
0.20715	-3.06517
0.20746	-3.06002
0.2075	-3.06517
0.20782	-3.06008
0.20794	-3.05442
0.20795	-3.05944
0.20796	-3.06529
0.20802	-3.06027
0.20812	-3.06561
0.20815	-3.0604
0.20912	-3.05512
0.20914	-3.06021
0.20925	-3.0548
0.20927	-3.06014
0.20941	-3.05455
0.20942	-3.05982
0.20944	-3.06561
0.20945	-3.05976
0.20956	-3.05416
0.20957	-3.05919
0.20964	-3.05391
0.21002	-3.04876
0.21064	-3.04342
0.21065	-3.04844
0.21065	-3.05359
0.21069	-3.04857
0.21133	-3.04335
0.21162	-3.04895
0.21163	-3.04386
0.21179	-3.04914
0.2118	-3.05455
0.21182	-3.04927
0.21189	-3.04412
0.2119	-3.0492
0.21219	-3.05436
0.21253	-3.04889
0.21254	-3.05391
0.21255	-3.05906
0.21286	-3.05378
0.21315	-3.04869
0.21317	-3.05378
0.21321	-3.04819
0.21322	-3.05353
0.21329	-3.05868
0.21331	-3.05353
0.21347	-3.04787
0.21348	-3.05296
0.21349	-3.05862
0.21351	-3.05359
0.21369	-3.04844
0.21385	-3.05353
0.21388	-3.0485
0.21389	-3.05359
0.2139	-3.05913
0.21392	-3.05404
0.21428	-3.04761
0.21435	-3.0527
0.21438	-3.04749
0.21438	-3.05327
0.21439	-3.05836
0.21443	-3.06351
0.21473	-3.05811
0.21474	-3.06377
0.21486	-3.05874
0.2153	-3.05372
0.21543	-3.04863
0.21545	-3.05385
0.21555	-3.04857
0.21604	-3.04329
0.21616	-3.04838
0.21635	-3.04303
0.21637	-3.04812
0.21668	-3.04265
0.21669	-3.04876
0.2167	-3.05397
0.21673	-3.04895
0.21717	-3.04367
0.21719	-3.04869
0.2175	-3.04322
0.21751	-3.04844
0.21797	-3.04342
0.21815	-3.03801
0.21817	-3.0431
0.21835	-3.03801
0.21838	-3.04303
0.21843	-3.03801
0.21854	-3.04335
0.21894	-3.03807
0.21895	-3.0431
0.21896	-3.04863
0.21898	-3.04348
0.21935	-3.03833
0.21935	-3.04367
0.21937	-3.04876
0.21939	-3.04373
0.21962	-3.04876
0.21966	-3.04342
0.21969	-3.04844
0.21971	-3.04342
0.22002	-3.03826
0.22003	-3.04342
0.22003	-3.04882
0.22033	-3.04354
0.22034	-3.04869
0.22057	-3.04361
0.22116	-3.03833
0.22121	-3.04342
0.22127	-3.03839
0.22132	-3.04348
0.22148	-3.03826
0.22152	-3.04361
0.22156	-3.03852
0.2217	-3.04367
0.22201	-3.03833
0.22202	-3.04361
0.2222	-3.03826
0.22221	-3.04329
0.22222	-3.0485
0.2223	-3.04329
0.22239	-3.04831
0.22242	-3.04316
0.22278	-3.04882
0.22282	-3.04342
0.22292	-3.0485
0.22298	-3.04272
0.22299	-3.04793
0.22309	-3.04265
0.22315	-3.03706
0.22316	-3.04221
0.22316	-3.04844
0.2233	-3.04342
0.22356	-3.03756
0.22357	-3.04265
0.22383	-3.04768
0.22385	-3.0424
0.22412	-3.03725
0.22446	-3.03222
0.22466	-3.0272
0.22475	-3.03222
0.22478	-3.0272
0.22501	-3.02204
0.22516	-3.02713
0.2252	-3.02185
0.22522	-3.02751
0.22536	-3.02243
0.22538	-3.02771
0.22551	-3.02268
0.22568	-3.02771
0.22577	-3.02236
0.22586	-3.0279
0.22606	-3.02287
0.22607	-3.02796
0.22607	-3.03305
0.2261	-3.0279
0.22626	-3.02262
0.22627	-3.01734
0.22627	-3.02236
0.22628	-3.0279
0.2265	-3.02287
0.22668	-3.01753
0.2267	-3.02262
0.22676	-3.01759
0.22726	-3.01238
0.22778	-3.00653
0.22778	-3.012
0.22779	-3.01702
0.22782	-3.0118
0.22814	-3.00672
0.22814	-3.01231
0.22815	-3.01759
0.22817	-3.01219
0.22839	-3.00672
0.22851	-3.0015
0.22852	-3.00723
0.22853	-3.01289
0.22855	-3.00767
0.2286	-3.01295
0.22876	-3.0078
0.22898	-3.01301
0.22902	-3.00793
0.22946	-3.01295
0.22949	-3.00742
0.22976	-3.00226
0.2299	-2.99711
0.22991	-3.00214
0.22991	-3.00805
0.23033	-3.00271
0.23053	-3.00786
0.23055	-3.00258
0.23056	-3.00767
0.23068	-3.00246
0.23106	-2.99737
0.23151	-2.99234
0.23183	-2.98713
0.23194	-2.99215
0.23221	-2.98687
0.2324	-2.9919
0.23277	-2.98675
0.23287	-2.9919
0.23317	-2.98681
0.23317	-2.99202
0.23318	-2.99718
0.23321	-2.9919
0.23358	-2.98655
0.23359	-2.99177
0.23375	-2.98675
0.23376	-2.9919
0.23381	-2.98687
0.23403	-2.9919
0.23411	-2.98675
0.23458	-2.98166
0.23471	-2.98675
0.23475	-2.9814
0.23491	-2.98655
0.23503	-2.98089
0.23505	-2.98617
0.23507	-2.98096
0.23543	-2.97593
0.23543	-2.98096
0.23544	-2.98624
0.23546	-2.98089
0.23547	-2.98592
0.23547	-2.99094
0.23601	-2.98592
0.23603	-2.99113
0.23607	-2.99641
0.23608	-2.99101
0.23647	-2.98592
0.23679	-2.98039
0.2368	-2.98579
0.23699	-2.98064
0.23708	-2.98585
0.23719	-2.98083
0.2372	-2.98598
0.23722	-2.98083
0.23762	-2.98617
0.23765	-2.98089
0.23797	-2.98592
0.238	-2.98083
0.23813	-2.98585
0.23829	-2.98083
0.23834	-2.98585
0.23837	-2.98083
0.23839	-2.98592
0.23846	-2.98064
0.23849	-2.98566
0.23867	-2.98064
0.23868	-2.98605
0.23868	-2.99113
0.23876	-2.98605
0.23884	-2.99126
0.23887	-2.98573
0.23889	-2.99088
0.23936	-2.9856
0.23937	-2.99082
0.23938	-2.99705
0.2394	-2.9919
0.23987	-2.98681
0.24031	-2.98172
0.24031	-2.98675
0.24032	-2.99183
0.24035	-2.98643
0.24039	-2.99158
0.24046	-2.98649
0.24055	-2.99158
0.24066	-2.98611
0.24067	-2.99126
0.24068	-2.99686
0.24076	-2.99183
0.24133	-2.98675
0.24142	-2.99222
0.24144	-2.98694
0.24145	-2.99196
0.24146	-2.99737
0.24148	-2.99209
0.24154	-2.99762
0.24171	-2.99253
0.24197	-2.98751
0.24218	-2.98191
0.2422	-2.98713
0.24221	-2.98191
0.24239	-2.987
0.24255	-2.98198
0.24274	-2.98732
0.24285	-2.98223
0.24318	-2.9767
0.24318	-2.98198
0.24319	-2.98719
0.24324	-2.98198
0.24325	-2.98725
0.24338	-2.98223
0.2434	-2.98776
0.24372	-2.98261
0.24397	-2.97752
0.24424	-2.98261
0.24427	-2.97759
0.24474	-2.97205
0.24481	-2.97714
0.24489	-2.98248
0.24493	-2.98751
0.245	-2.98248
0.24531	-2.98776
0.24564	-2.98267
0.24567	-2.98802
0.24567	-2.99355
0.2457	-2.98814
0.24602	-2.98306
0.24613	-2.97771
0.24613	-2.98337
0.24614	-2.98865
0.24628	-2.98363
0.24645	-2.97848
0.24646	-2.98395
0.24669	-2.9786
0.24699	-2.97358
0.24707	-2.97911
0.2471	-2.9739
0.24734	-2.96881
0.24752	-2.97396
0.24758	-2.96862
0.24791	-2.97371
0.24795	-2.96843
0.2482	-2.97371
0.24821	-2.9683
0.24823	-2.97364
0.24838	-2.96843
0.24856	-2.97402
0.24857	-2.97905
0.24883	-2.97396
0.24914	-2.96887
0.24934	-2.96385
0.24935	-2.96887
0.24943	-2.9739
0.24944	-2.96887
0.24947	-2.97396
0.24951	-2.96881
0.24952	-2.97383
0.24957	-2.96862
0.24978	-2.96353
0.24979	-2.96875
0.2498	-2.97396
0.24982	-2.96894
0.25003	-2.96347
0.25047	-2.95831
0.25069	-2.9531
0.25081	-2.95831
0.25093	-2.95284
0.2513	-2.94782
0.25133	-2.95291
0.25144	-2.94788
0.2517	-2.95291
0.25174	-2.94776
0.25197	-2.94273
0.25198	-2.9482
0.25203	-2.95361
0.25212	-2.94846
0.25214	-2.9538
0.25225	-2.94852
0.25237	-2.95361
0.25248	-2.95863
0.25274	-2.95335
0.25282	-2.95876
0.25306	-2.95342
0.25333	-2.94788
0.25333	-2.95291
0.25355	-2.94757
0.25357	-2.95259
0.25385	-2.94712
0.25386	-2.95215
0.25387	-2.94687
0.25388	-2.95253
0.25404	-2.95774
0.25411	-2.95272
0.25417	-2.95781
0.25423	-2.95272
0.25447	-2.95787
0.25467	-2.95265
0.25482	-2.958
0.25482	-2.96321
0.25483	-2.96925
0.25483	-2.96321
0.25483	-2.95793
0.25483	-2.95234
0.25483	-2.94687
0.25483	-2.94121
0.25483	-2.93618
0.25484	-2.93084
0.25484	-2.93675
0.25484	-2.94241
0.25484	-2.9475
0.25484	-2.95297
0.25485	-2.95838
0.25485	-2.96359
0.25486	-2.95851
0.25487	-2.95342
0.25488	-2.94833
0.25488	-2.94305
0.25488	-2.94807
0.25488	-2.95323
0.25489	-2.94795
0.25489	-2.94292
0.25489	-2.93739
0.25489	-2.93211
0.2549	-2.93764
0.2549	-2.94388
0.2549	-2.94922
0.2549	-2.95437
0.2549	-2.96099
0.2549	-2.96627
0.25491	-2.9725
0.25491	-2.96728
0.25491	-2.9608
0.25492	-2.96588
0.25493	-2.9606
0.25493	-2.95558
0.25493	-2.94967
0.25493	-2.94464
0.25493	-2.93936
0.25493	-2.93364
0.25494	-2.92855
0.25494	-2.93395
0.25494	-2.93974
0.25495	-2.94477
0.25495	-2.95011
0.25495	-2.95533
0.25495	-2.96092
0.25496	-2.96601
0.25497	-2.9608
0.25497	-2.95564
0.25497	-2.95049
0.25497	-2.94496
0.25498	-2.93949
0.25499	-2.94515
0.25499	-2.95043
0.255	-2.95583
0.255	-2.96105
0.25501	-2.95596
0.25502	-2.95062
0.25502	-2.94515
0.25504	-2.95024
0.25505	-2.95558
0.25505	-2.96073
0.25506	-2.95558
0.25507	-2.95017
0.25507	-2.94496
0.25509	-2.95036
0.25509	-2.95634
0.25511	-2.95126
0.25512	-2.94566
0.25513	-2.95094
0.25515	-2.95603
0.25516	-2.95036
0.25525	-2.95539
0.25526	-2.94998
0.25528	-2.9552
0.2553	-2.94992
0.25538	-2.95571
0.25547	-2.96073
0.25551	-2.95513
0.25552	-2.96048
0.25558	-2.95545
0.2556	-2.96137
0.25561	-2.95634
0.25586	-2.951
0.25601	-2.95609
0.25615	-2.95106
0.25625	-2.94598
0.25626	-2.95113
0.25626	-2.9566
0.25636	-2.95132
0.25666	-2.94623
0.25705	-2.94121
0.25705	-2.94636
0.25706	-2.95138
0.2571	-2.94636
0.25738	-2.94127
0.25745	-2.94636
0.25748	-2.94044
0.25755	-2.94591
0.25761	-2.94082
0.2577	-2.94591
0.25775	-2.94082
0.25792	-2.94591
0.258	-2.94063
0.25805	-2.94617
0.25847	-2.9517
0.25849	-2.94668
0.2587	-2.94127
0.25905	-2.93612
0.25905	-2.9414
0.25906	-2.94674
0.25909	-2.94121
0.25939	-2.93605
0.25943	-2.94133
0.25946	-2.93593
0.25982	-2.94095
0.25983	-2.94648
0.25984	-2.94146
0.25986	-2.93631
0.2599	-2.94184
0.26006	-2.9475
0.26023	-2.9531
0.26031	-2.94795
0.26051	-2.94229
0.26051	-2.94763
0.26052	-2.95291
0.26055	-2.94757
0.26082	-2.95259
0.26084	-2.9475
0.26107	-2.94248
0.26116	-2.94827
0.26117	-2.94292
0.26145	-2.93783
0.26146	-2.94286
0.26149	-2.93783
0.2615	-2.9433
0.26151	-2.94871
0.26153	-2.94343
0.26169	-2.93828
0.2617	-2.94407
0.2617	-2.94922
0.26172	-2.944
0.26197	-2.93866
0.262	-2.94375
0.26203	-2.93873
0.26236	-2.93351
0.26242	-2.93853
0.26245	-2.93351
0.2626	-2.9386
0.26264	-2.93306
0.26266	-2.93815
0.2627	-2.933
0.263	-2.93803
0.26301	-2.94318
0.26303	-2.93758
0.2631	-2.94273
0.26314	-2.93764
0.26328	-2.9433
0.26465	-2.93828
0.26485	-2.9435
0.26509	-2.94871
0.26528	-2.94362
0.2653	-2.94928
0.26531	-2.95444
0.26532	-2.94941
0.26545	-2.94432
0.26547	-2.94947
0.26548	-2.95488
0.2655	-2.94986
0.26579	-2.9447
0.26607	-2.94986
0.26608	-2.9552
0.2661	-2.94986
0.26611	-2.95494
0.26618	-2.94986
0.26666	-2.9442
0.26672	-2.9496
0.26684	-2.94432
0.26689	-2.94941
0.26694	-2.94413
0.26695	-2.94916
0.26698	-2.94362
0.26712	-2.94884
0.26754	-2.94381
0.26776	-2.9386
0.26782	-2.94369
0.26784	-2.93828
0.26812	-2.94337
0.26814	-2.93809
0.26832	-2.933
0.26833	-2.93834
0.26834	-2.9435
0.26836	-2.93828
0.2685	-2.94337
0.26851	-2.93803
0.26865	-2.93236
0.26865	-2.93739
0.26889	-2.93205
0.2689	-2.93714
0.2689	-2.94235
0.26946	-2.93714
0.26947	-2.94216
0.27035	-2.93701
0.27049	-2.94273
0.27065	-2.93764
0.27071	-2.94267
0.27073	-2.93745
0.27077	-2.94273
0.27119	-2.93771
0.27119	-2.93249
0.2712	-2.9379
0.27121	-2.94388
0.27133	-2.93853
0.27134	-2.94388
0.27156	-2.93885
0.27163	-2.944
0.27167	-2.93898
0.27197	-2.93389
0.27198	-2.93917
0.272	-2.93395
0.27205	-2.93917
0.27208	-2.93415
0.27223	-2.92912
0.27226	-2.93446
0.27237	-2.92893
0.27306	-2.92359
0.27306	-2.92868
0.27307	-2.93389
0.2731	-2.92861
0.2735	-2.92333
0.27352	-2.92842
0.27357	-2.92314
0.27359	-2.92842
0.27362	-2.92276
0.27374	-2.92791
0.27379	-2.92289
0.27411	-2.91786
0.27434	-2.91258
0.27442	-2.91793
0.27464	-2.9129
0.27497	-2.90711
0.27569	-2.91227
0.2757	-2.9178
0.27571	-2.91246
0.27584	-2.90731
0.27589	-2.91284
0.2759	-2.90775
0.27605	-2.9129
0.27622	-2.90756
0.27632	-2.91328
0.27633	-2.91888
0.27634	-2.9136
0.27661	-2.90845
0.27662	-2.91411
0.27663	-2.91958
0.27665	-2.91411
0.27688	-2.90877
0.27693	-2.91379
0.27701	-2.90864
0.27723	-2.91481
0.27725	-2.90979
0.27759	-2.90476
0.27797	-2.9101
0.27874	-2.91545
0.27875	-2.91017
0.27901	-2.90482
0.27905	-2.9101
0.27909	-2.90489
0.27932	-2.90998
0.27942	-2.90457
0.27943	-2.9101
0.27971	-2.90502
0.27974	-2.91004
0.27978	-2.90502
0.27979	-2.9101
0.27988	-2.90482
0.27996	-2.91004
0.28012	-2.90495
0.28029	-2.91049
0.28054	-2.91551
0.28055	-2.91029
0.28082	-2.90514
0.28111	-2.90012
0.28141	-2.89478
0.28144	-2.90018
0.28144	-2.89509
0.28146	-2.90012
0.28147	-2.89503
0.28149	-2.90012
0.28175	-2.89478
0.28178	-2.89993
0.28181	-2.89452
0.28184	-2.89961
0.28186	-2.89452
0.28189	-2.89961
0.2819	-2.8942
0.28191	-2.89961
0.28218	-2.90489
0.28221	-2.89961
0.28239	-2.89401
0.2824	-2.89967
0.28241	-2.90502
0.28242	-2.91068
0.28244	-2.9054
0.28276	-2.90025
0.2828	-2.90533
0.28285	-2.90018
0.28297	-2.90521
0.283	-2.8998
0.28316	-2.90482
0.28323	-2.89974
0.28334	-2.90514
0.28336	-2.89967
0.28336	-2.90476
0.28337	-2.90985
0.2834	-2.90425
0.28372	-2.89853
0.284	-2.89299
0.28401	-2.89853
0.28402	-2.90387
0.28404	-2.89878
0.28442	-2.89363
0.28447	-2.89878
0.2845	-2.8935
0.28454	-2.89955
0.28479	-2.89427
0.2848	-2.89948
0.285	-2.8942
0.28533	-2.88918
0.28568	-2.88396
0.28574	-2.88899
0.2858	-2.88365
0.28601	-2.88911
0.28604	-2.88396
0.2864	-2.87888
0.28664	-2.8846
0.28667	-2.87932
0.28694	-2.8741
0.28695	-2.87913
0.28722	-2.88428
0.28726	-2.87926
0.28764	-2.87417
0.28776	-2.87932
0.28823	-2.87398
0.28863	-2.86895
0.28868	-2.87398
0.28884	-2.8687
0.28887	-2.87398
0.28894	-2.879
0.28903	-2.87379
0.28915	-2.87894
0.28922	-2.88415
0.28923	-2.87881
0.28949	-2.87379
0.28982	-2.8687
0.29009	-2.87404
0.29076	-2.86895
0.29076	-2.8741
0.29104	-2.87919
0.29111	-2.88473
0.29129	-2.87945
0.29129	-2.88447
0.2913	-2.8895
0.29134	-2.88434
0.29146	-2.88975
0.2915	-2.88396
0.29158	-2.88911
0.29183	-2.89433
0.29252	-2.88931
0.29252	-2.89446
0.29253	-2.89955
0.29256	-2.89452
0.29301	-2.8895
0.29333	-2.89465
0.29334	-2.88956
0.29359	-2.88441
0.29377	-2.89013
0.29385	-2.88485
0.29389	-2.8797
0.29389	-2.88492
0.2939	-2.89001
0.294	-2.88473
0.29447	-2.87951
0.29448	-2.88473
0.29458	-2.87957
0.29467	-2.88466
0.29529	-2.88981
0.29544	-2.88466
0.29545	-2.88975
0.29546	-2.89509
0.29551	-2.89001
0.29612	-2.8846
0.29649	-2.87957
0.29678	-2.88485
0.29681	-2.87977
0.29694	-2.87461
0.29698	-2.87989
0.29701	-2.87487
0.29709	-2.87996
0.2974	-2.87493
0.29746	-2.88053
0.29755	-2.88581
0.29759	-2.88053
0.29766	-2.88555
0.29794	-2.88053
0.29807	-2.88657
0.29808	-2.89255
0.29808	-2.8874
0.29831	-2.88225
0.29844	-2.88727
0.29893	-2.88186
0.29895	-2.88702
0.29905	-2.88155
0.29917	-2.88683
0.29934	-2.8818
0.29962	-2.88695
0.29964	-2.88161
0.29969	-2.88702
0.29976	-2.8818
0.3001	-2.87659
0.30011	-2.88167
0.30012	-2.88702
0.30014	-2.88167
0.30029	-2.88721
0.30034	-2.88186
0.30053	-2.88702
0.30057	-2.88186
0.3006	-2.88695
0.30088	-2.89223
0.30093	-2.88689
0.30095	-2.89217
0.30142	-2.88714
0.30149	-2.89217
0.30157	-2.88683
0.30161	-2.89204
0.30172	-2.88676
0.30179	-2.89236
0.30187	-2.88721
0.302	-2.88193
0.302	-2.88714
0.30201	-2.89287
0.30216	-2.88778
0.30252	-2.88231
0.30264	-2.88733
0.30264	-2.88231
0.30265	-2.88733
0.30276	-2.89293
0.30282	-2.88746
0.30313	-2.88237
0.30319	-2.8874
0.30338	-2.88218
0.3037	-2.88733
0.30374	-2.88225
0.30384	-2.88733
0.30428	-2.89249
0.3043	-2.89815
0.30432	-2.89255
0.30486	-2.88727
0.30491	-2.89242
0.30502	-2.89751
0.30504	-2.89204
0.30572	-2.88676
0.30572	-2.89191
0.30573	-2.89757
0.30576	-2.89198
0.30614	-2.88695
0.30616	-2.89204
0.30618	-2.88657
0.30619	-2.8916
0.3062	-2.89681
0.30623	-2.89115
0.30626	-2.89681
0.30631	-2.89172
0.30676	-2.89687
0.30678	-2.89134
0.30691	-2.88625
0.30708	-2.89128
0.30743	-2.88625
0.30774	-2.89153
0.30776	-2.88651
0.30782	-2.88142
0.30785	-2.88644
0.30789	-2.88142
0.30808	-2.88657
0.30818	-2.88148
0.30819	-2.88708
0.30834	-2.88148
0.3086	-2.88676
0.30864	-2.88104
0.30891	-2.87601
0.30892	-2.88116
0.30893	-2.8867
0.30904	-2.88142
0.3091	-2.88651
0.3094	-2.88142
0.30997	-2.87601
0.30998	-2.88123
0.30998	-2.88638
0.31	-2.8914
0.31003	-2.88632
0.31041	-2.89134
0.31087	-2.88606
0.31088	-2.8914
0.31114	-2.88606
0.31133	-2.89109
0.31134	-2.886
0.31142	-2.89121
0.31145	-2.88619
0.3115	-2.89121
0.31156	-2.88594
0.31184	-2.88091
0.31221	-2.87563
0.31236	-2.88072
0.31244	-2.88613
0.31254	-2.88072
0.31265	-2.88581
0.31294	-2.88078
0.31303	-2.88581
0.3131	-2.88072
0.31316	-2.88606
0.31331	-2.88104
0.31348	-2.88606
0.31356	-2.88078
0.31381	-2.8743
0.31381	-2.87945
0.31413	-2.8741
0.31414	-2.87957
0.31414	-2.88466
0.31417	-2.87938
0.31456	-2.8743
0.31457	-2.8804
0.31472	-2.87512
0.31474	-2.8804
0.31487	-2.87499
0.31506	-2.88008
0.31514	-2.87449
0.31541	-2.87977
0.31561	-2.87449
0.31561	-2.88015
0.31562	-2.88536
0.31565	-2.88027
0.31571	-2.88536
0.31572	-2.88027
0.31643	-2.87525
0.31649	-2.88053
0.31654	-2.87538
0.31667	-2.88066
0.31677	-2.87557
0.31708	-2.87054
0.31719	-2.87563
0.31722	-2.87061
0.31806	-2.87576
0.31808	-2.87054
0.31818	-2.87589
0.3183	-2.88104
0.31834	-2.8755
0.31834	-2.88053
0.31835	-2.88562
0.31837	-2.8804
0.31895	-2.87506
0.31911	-2.88027
0.31915	-2.87519
0.31946	-2.86959
0.31984	-2.86437
0.32012	-2.86972
0.32021	-2.86469
0.3205	-2.85967
0.32051	-2.86526
0.32051	-2.87073
0.32054	-2.86558
0.32065	-2.87073
0.32094	-2.86571
0.32095	-2.87092
0.32105	-2.87595
0.32115	-2.87022
0.32134	-2.87569
0.32141	-2.87035
0.32141	-2.87544
0.32142	-2.88046
0.32148	-2.87487
0.32202	-2.86984
0.32207	-2.87499
0.32215	-2.86978
0.32261	-2.86437
0.32262	-2.86984
0.32272	-2.86469
0.32278	-2.86991
0.32301	-2.86469
0.32303	-2.86972
0.32313	-2.86469
0.32319	-2.86978
0.32327	-2.86456
0.32331	-2.86984
0.32333	-2.86476
0.32342	-2.86991
0.32358	-2.86476
0.32381	-2.86978
0.32399	-2.86444
0.32417	-2.86965
0.32433	-2.87487
0.32435	-2.8694
0.3248	-2.86425
0.32496	-2.86946
0.32511	-2.86437
0.32516	-2.86965
0.32525	-2.86463
0.3255	-2.85941
0.3255	-2.86469
0.32551	-2.86991
0.32563	-2.86463
0.32566	-2.87029
0.32567	-2.8652
0.32611	-2.85986
0.32619	-2.86533
0.32621	-2.86018
0.32656	-2.85426
0.32658	-2.85941
0.32659	-2.8542
0.32695	-2.85941
0.32698	-2.85439
0.32768	-2.8486
0.32768	-2.85388
0.32769	-2.85897
0.32772	-2.85388
0.32806	-2.8589
0.32841	-2.85388
0.32848	-2.85903
0.3286	-2.85401
0.32867	-2.85935
0.32867	-2.86469
0.3287	-2.8596
0.32898	-2.86463
0.32905	-2.85884
0.32906	-2.86412
0.32907	-2.86914
0.32911	-2.86399
0.32942	-2.8589
0.32957	-2.85375
0.33	-2.84841
0.33001	-2.85356
0.33044	-2.85865
0.33047	-2.85362
0.33053	-2.85871
0.33077	-2.8535
0.3312	-2.84847
0.33144	-2.84338
0.33147	-2.84905
0.33156	-2.84389
0.33164	-2.84911
0.33172	-2.84408
0.33211	-2.84911
0.33222	-2.85413
0.33236	-2.85916
0.33247	-2.85407
0.33267	-2.85935
0.33268	-2.86482
0.33269	-2.8596
0.33299	-2.85458
0.33337	-2.84924
0.33346	-2.85426
0.33356	-2.84905
0.33357	-2.85407
0.33363	-2.84905
0.33388	-2.85432
0.33396	-2.84898
0.33406	-2.85413
0.33407	-2.84879
0.33437	-2.85394
0.3344	-2.84873
0.33442	-2.85375
0.3345	-2.8486
0.33455	-2.85369
0.33457	-2.84866
0.33477	-2.84351
0.33477	-2.84917
0.33478	-2.85432
0.3348	-2.84866
0.33487	-2.85369
0.33489	-2.84866
0.33505	-2.85388
0.33509	-2.84822
0.33512	-2.85324
0.33514	-2.85865
0.33515	-2.85356
0.33545	-2.84854
0.33546	-2.85369
0.33579	-2.84841
0.3361	-2.85369
0.33613	-2.85909
0.33631	-2.86444
0.33634	-2.8589
0.33673	-2.85356
0.33687	-2.85884
0.33688	-2.86425
0.3369	-2.85859
0.33716	-2.85305
0.33721	-2.85814
0.33734	-2.85293
0.33734	-2.85827
0.33736	-2.86342
0.33738	-2.85795
0.33764	-2.85273
0.33774	-2.85801
0.33787	-2.85235
0.3379	-2.85744
0.33821	-2.85242
0.33828	-2.85763
0.3383	-2.85261
0.33857	-2.84758
0.33891	-2.84249
0.33892	-2.84803
0.33892	-2.85451
0.33895	-2.84943
0.339	-2.85464
0.339	-2.84962
0.33903	-2.85483
0.33907	-2.84949
0.33924	-2.85496
0.33932	-2.84994
0.33936	-2.85502
0.3396	-2.86145
0.33965	-2.85642
0.33999	-2.86151
0.34002	-2.8563
0.34053	-2.85121
0.34058	-2.84606
0.34058	-2.85121
0.34059	-2.8563
0.34059	-2.86208
0.34063	-2.8568
0.34081	-2.8514
0.34136	-2.84606
0.34143	-2.85159
0.34172	-2.84637
0.34174	-2.8514
0.34177	-2.84637
0.3419	-2.85153
0.34211	-2.84637
0.34235	-2.85146
0.3424	-2.84631
0.34243	-2.85203
0.34245	-2.84682
0.34248	-2.85197
0.34248	-2.84695
0.34253	-2.85242
0.34254	-2.84695
0.34263	-2.84167
0.34263	-2.84765
0.34285	-2.84249
0.34285	-2.84771
0.34286	-2.85305
0.34292	-2.84796
0.34295	-2.85337
0.34295	-2.84765
0.34296	-2.85273
0.34338	-2.84714
0.34339	-2.85318
0.34356	-2.84809
0.34356	-2.85312
0.34357	-2.8582
0.34375	-2.8638
0.34403	-2.85871
0.34406	-2.86456
0.34416	-2.85941
0.34498	-2.8542
0.34511	-2.85941
0.34528	-2.8542
0.34549	-2.85929
0.34565	-2.86431
0.34584	-2.85922
0.3459	-2.86431
0.34597	-2.85922
0.34598	-2.86456
0.34609	-2.85878
0.34611	-2.86393
0.34611	-2.86895
0.34616	-2.86361
0.34622	-2.86863
0.34628	-2.86342
0.3463	-2.8687
0.34635	-2.86297
0.34639	-2.86806
0.34668	-2.86272
0.34669	-2.86832
0.3467	-2.87347
0.34684	-2.86806
0.34704	-2.86304
0.34704	-2.86876
0.34705	-2.87398
0.34708	-2.86895
0.34719	-2.87449
0.34764	-2.86914
0.34803	-2.8638
0.34808	-2.86889
0.34822	-2.87468
0.34825	-2.86933
0.34853	-2.86418
0.34853	-2.87061
0.34854	-2.87582
0.34857	-2.87029
0.34906	-2.86507
0.34906	-2.87029
0.34908	-2.87538
0.34914	-2.87022
0.34981	-2.86501
0.34987	-2.87054
0.34991	-2.86514
0.34995	-2.87016
0.34998	-2.86456
0.35037	-2.86959
0.35047	-2.86444
0.35048	-2.86972
0.35056	-2.86418
0.35079	-2.86933
0.35089	-2.86418
0.35091	-2.86921
0.35093	-2.86386
0.35094	-2.86902
0.35095	-2.8741
0.35098	-2.86876
0.35102	-2.87417
0.35103	-2.86895
0.35114	-2.86348
0.3512	-2.86857
0.35161	-2.86316
0.3519	-2.85795
0.35191	-2.86323
0.35193	-2.86857
0.35204	-2.86336
0.3521	-2.86838
0.35213	-2.86329
0.35265	-2.8687
0.35268	-2.8741
0.35271	-2.86883
0.35285	-2.87404
0.35294	-2.86844
0.35295	-2.87347
0.35329	-2.86768
0.35331	-2.8729
0.35358	-2.86781
0.35364	-2.87296
0.35369	-2.86781
0.35374	-2.87283
0.3541	-2.86781
0.35447	-2.86272
0.35466	-2.86781
0.35489	-2.86278
0.35537	-2.86787
0.35538	-2.87341
0.35539	-2.86825
0.35567	-2.86291
0.35568	-2.86825
0.35568	-2.87347
0.35594	-2.86819
0.35598	-2.87334
0.35638	-2.87837
0.3564	-2.87328
0.35686	-2.868
0.35691	-2.87321
0.35706	-2.86819
0.35739	-2.8631
0.3574	-2.86863
0.35741	-2.87379
0.35742	-2.86825
0.35793	-2.86253
0.35794	-2.86774
0.35794	-2.86259
0.35795	-2.86781
0.35795	-2.8729
0.35812	-2.86787
0.35813	-2.8729
0.3582	-2.86787
0.35864	-2.86266
0.35897	-2.85744
0.35939	-2.85242
0.35988	-2.84739
0.35989	-2.85299
0.35989	-2.85839
0.35991	-2.86374
0.35991	-2.85865
0.35994	-2.85362
0.36002	-2.85871
0.36026	-2.85369
0.36031	-2.85929
0.36051	-2.86476
0.36059	-2.85948
0.36118	-2.85445
0.36119	-2.86024
0.36126	-2.86565
0.36126	-2.87105
0.36127	-2.86539
0.3613	-2.87061
0.36145	-2.86545
0.36182	-2.85992
0.36187	-2.86495
0.36197	-2.85986
0.36236	-2.85483
0.36241	-2.85986
0.36296	-2.86501
0.36297	-2.8701
0.36298	-2.86399
0.36299	-2.86902
0.36347	-2.87417
0.36358	-2.86908
0.36416	-2.86406
0.36437	-2.86946
0.36457	-2.86399
0.36486	-2.8589
0.36487	-2.86393
0.36488	-2.86908
0.3649	-2.86386
0.36502	-2.85865
0.36505	-2.86367
0.36553	-2.85865
0.36597	-2.86406
0.36613	-2.85871
0.36615	-2.86431
0.36618	-2.85909
0.36619	-2.86437
0.36635	-2.85935
0.36636	-2.86444
0.36636	-2.86972
0.36637	-2.8748
0.36638	-2.86946
0.3664	-2.86444
0.36661	-2.85941
0.36662	-2.86482
0.36693	-2.85979
0.3676	-2.85439
0.36761	-2.8596
0.36792	-2.85432
0.36797	-2.85941
0.36802	-2.85426
0.36806	-2.85935
0.36822	-2.86444
0.36836	-2.85922
0.36914	-2.85413
0.36919	-2.85967
0.36925	-2.85464
0.36933	-2.85979
0.36945	-2.85458
0.36995	-2.84943
0.37004	-2.85496
0.37007	-2.84981
0.3711	-2.85483
0.37112	-2.84955
0.37122	-2.85464
0.37168	-2.84955
0.37178	-2.84427
0.37178	-2.84987
0.37179	-2.8549
0.37183	-2.84974
0.37214	-2.84459
0.37219	-2.85089
0.37221	-2.85598
0.37222	-2.8507
0.37247	-2.84555
0.37271	-2.8404
0.37272	-2.84555
0.37275	-2.84046
0.37276	-2.84574
0.37291	-2.84065
0.37326	-2.8355
0.37329	-2.84052
0.37334	-2.83461
0.3735	-2.8397
0.37351	-2.84517
0.37353	-2.83989
0.37373	-2.83486
0.37411	-2.84014
0.37425	-2.83454
0.37426	-2.8397
0.37471	-2.83467
0.37478	-2.83976
0.37488	-2.83378
0.37488	-2.83931
0.37489	-2.84459
0.37491	-2.83893
0.37527	-2.83365
0.37564	-2.82856
0.37567	-2.83384
0.37579	-2.82863
0.37583	-2.8341
0.37611	-2.82888
0.37636	-2.83397
0.37638	-2.82888
0.37664	-2.82329
0.37665	-2.82831
0.37666	-2.83359
0.37669	-2.82844
0.37712	-2.82265
0.37713	-2.82825
0.37715	-2.83397
0.37771	-2.82888
0.37775	-2.83391
0.37783	-2.82888
0.37818	-2.8341
0.37835	-2.82907
0.37859	-2.82379
0.37866	-2.82907
0.37874	-2.82405
0.37885	-2.82946
0.37888	-2.8243
0.37931	-2.81909
0.37932	-2.82475
0.37942	-2.81972
0.37956	-2.825
0.37959	-2.81972
0.38029	-2.8147
0.38059	-2.80961
0.38108	-2.81476
0.38128	-2.81998
0.38132	-2.82519
0.38134	-2.82011
0.38189	-2.81495
0.38194	-2.82081
0.38195	-2.82583
0.38196	-2.82055
0.38224	-2.81514
0.38225	-2.82055
0.38226	-2.82596
0.38227	-2.82093
0.38248	-2.81584
0.38264	-2.81037
0.38265	-2.81565
0.38266	-2.82138
0.38276	-2.81553
0.38286	-2.82055
0.38316	-2.81457
0.38361	-2.80898
0.38366	-2.814
0.3839	-2.80885
0.38393	-2.81413
0.38395	-2.81922
0.38398	-2.81419
0.38423	-2.80898
0.38423	-2.8147
0.38424	-2.82042
0.38426	-2.8154
0.38456	-2.82061
0.38459	-2.82577
0.38462	-2.83124
0.38474	-2.82621
0.38476	-2.83143
0.38498	-2.83671
0.3855	-2.84179
0.38553	-2.83677
0.38554	-2.84186
0.38562	-2.83683
0.38587	-2.84205
0.38589	-2.83645
0.38595	-2.84148
0.38603	-2.83632
0.38606	-2.84154
0.38618	-2.83652
0.38624	-2.84154
0.38626	-2.84656
0.38647	-2.84148
0.38658	-2.8465
0.38692	-2.84141
0.38709	-2.8465
0.38709	-2.85159
0.3871	-2.85668
0.38712	-2.85153
0.3872	-2.84637
0.38732	-2.8514
0.38766	-2.84625
0.38766	-2.85159
0.38768	-2.84637
0.38793	-2.84135
0.38794	-2.84637
0.38795	-2.8514
0.38797	-2.84637
0.38838	-2.84109
0.38847	-2.8465
0.38849	-2.85159
0.38886	-2.84656
0.38886	-2.85172
0.38887	-2.85712
0.38891	-2.85203
0.38944	-2.84695
0.38971	-2.84186
0.39	-2.83683
0.39034	-2.83175
0.39037	-2.8369
0.39039	-2.83155
0.39072	-2.83664
0.39075	-2.83162
0.39117	-2.82659
0.39117	-2.83175
0.39118	-2.83677
0.39122	-2.83124
0.39149	-2.82621
0.39151	-2.83124
0.39184	-2.82583
0.39197	-2.83105
0.39201	-2.82602
0.39207	-2.83105
0.3921	-2.82596
0.39248	-2.83098
0.3925	-2.83601
0.39251	-2.84186
0.39252	-2.83658
0.39272	-2.83136
0.39272	-2.8369
0.39273	-2.84205
0.39276	-2.83645
0.39278	-2.84173
0.39286	-2.83671
0.39315	-2.83136
0.39354	-2.82615
0.39387	-2.82112
0.39408	-2.82615
0.39415	-2.82074
0.39425	-2.82647
0.39429	-2.82087
0.39431	-2.82615
0.39435	-2.83143
0.39437	-2.8264
0.39465	-2.82119
0.39466	-2.82666
0.39466	-2.83181
0.39479	-2.82653
0.39511	-2.82131
0.39596	-2.81629
0.39602	-2.82131
0.39604	-2.81616
0.39656	-2.81076
0.39659	-2.81584
0.39661	-2.81082
0.39664	-2.81591
0.3971	-2.82201
0.3973	-2.81686
0.39732	-2.82214
0.39737	-2.81686
0.39737	-2.82259
0.39739	-2.8278
0.39741	-2.82278
0.39789	-2.8175
0.39789	-2.82284
0.39803	-2.81756
0.39804	-2.82271
0.399	-2.8285
0.39917	-2.82297
0.3993	-2.82806
0.3993	-2.82303
0.39931	-2.82812
0.39932	-2.83346
0.39935	-2.82844
0.39977	-2.82341
0.3999	-2.82882
0.39996	-2.82379
0.40009	-2.81833
0.40009	-2.82462
0.4001	-2.82965
0.40014	-2.82462
0.40019	-2.82965
0.40047	-2.82424
0.40086	-2.81896
0.40109	-2.81311
0.40109	-2.81833
0.40121	-2.81311
0.40123	-2.81845
0.40131	-2.81311
0.40158	-2.80808
0.402	-2.80268
0.40206	-2.8077
0.40261	-2.80255
0.40288	-2.7974
0.40289	-2.80319
0.40299	-2.79804
0.40319	-2.79276
0.40335	-2.79823
0.40341	-2.79282
0.40392	-2.78773
0.40423	-2.79307
0.40426	-2.78735
0.40473	-2.78233
0.40476	-2.78735
0.40482	-2.78226
0.40488	-2.78767
0.40489	-2.78258
0.40513	-2.77743
0.40558	-2.78258
0.4057	-2.77724
0.4057	-2.78245
0.40571	-2.78767
0.4059	-2.79269
0.40592	-2.78767
0.40608	-2.79282
0.40646	-2.78767
0.40677	-2.78214
0.40679	-2.78722
0.40691	-2.78169
0.40692	-2.78671
0.40696	-2.78169
0.40706	-2.7766
0.40706	-2.7822
0.40707	-2.78748
0.40714	-2.78226
0.40749	-2.77597
0.4075	-2.78131
0.40751	-2.78659
0.40754	-2.78156
0.40769	-2.77616
0.40772	-2.78124
0.40778	-2.77616
0.40805	-2.77094
0.4081	-2.77628
0.40813	-2.77126
0.40869	-2.76604
0.40884	-2.77247
0.40887	-2.76725
0.40902	-2.76223
0.40917	-2.76732
0.40928	-2.76191
0.40936	-2.76706
0.40943	-2.76204
0.40973	-2.76738
0.40975	-2.76191
0.40991	-2.76712
0.41028	-2.7621
0.41042	-2.75695
0.41042	-2.7621
0.41043	-2.76738
0.41046	-2.7621
0.41063	-2.76732
0.41066	-2.76191
0.4107	-2.76732
0.41075	-2.76223
0.41112	-2.7572
0.41156	-2.75192
0.41212	-2.75701
0.41216	-2.75078
0.41219	-2.75631
0.41222	-2.75116
0.41237	-2.75631
0.41246	-2.76204
0.41247	-2.76757
0.41249	-2.76223
0.4125	-2.75688
0.41251	-2.76191
0.41251	-2.76712
0.41284	-2.76178
0.41302	-2.76687
0.41327	-2.77189
0.41336	-2.76681
0.41338	-2.77228
0.4134	-2.767
0.41371	-2.77221
0.41373	-2.7663
0.41373	-2.77132
0.41374	-2.77666
0.41376	-2.77158
0.41423	-2.76649
0.41447	-2.7607
0.41449	-2.76585
0.41485	-2.76051
0.41492	-2.76573
0.41494	-2.7607
0.41517	-2.76617
0.41522	-2.76115
0.41538	-2.76617
0.41556	-2.76051
0.41558	-2.76553
0.41568	-2.76051
0.41595	-2.76566
0.416	-2.76064
0.41604	-2.76585
0.4162	-2.77088
0.41642	-2.77628
0.41645	-2.7712
0.41667	-2.77686
0.41668	-2.78194
0.4167	-2.77571
0.41698	-2.78074
0.41701	-2.77514
0.4173	-2.76941
0.41733	-2.77476
0.41758	-2.76961
0.41821	-2.76458
0.41847	-2.7593
0.41847	-2.76464
0.41848	-2.76967
0.41864	-2.76458
0.41879	-2.76961
0.41884	-2.76452
0.41897	-2.76973
0.41907	-2.76452
0.41913	-2.76954
0.4196	-2.77463
0.41963	-2.76961
0.42052	-2.76433
0.42055	-2.76941
0.4206	-2.76407
0.42062	-2.76961
0.42087	-2.76433
0.42091	-2.7698
0.42114	-2.76414
0.42114	-2.76935
0.42114	-2.77584
0.42115	-2.78086
0.42118	-2.77565
0.42131	-2.78105
0.42134	-2.77571
0.42138	-2.78105
0.42208	-2.78621
0.42239	-2.78112
0.42299	-2.77609
0.42317	-2.78137
0.42325	-2.78652
0.42364	-2.78118
0.42364	-2.78621
0.42365	-2.79155
0.42369	-2.7864
0.42371	-2.79142
0.42373	-2.78538
0.42375	-2.7904
0.42382	-2.78538
0.42388	-2.79047
0.42407	-2.78538
0.42408	-2.79066
0.42409	-2.785
0.42411	-2.79015
0.42412	-2.79556
0.42415	-2.79034
0.42436	-2.78462
0.42476	-2.77959
0.42506	-2.77438
0.42568	-2.7794
0.42613	-2.77374
0.42624	-2.77889
0.42634	-2.77323
0.42652	-2.77851
0.42667	-2.7731
0.42678	-2.76789
0.42678	-2.77291
0.42679	-2.77813
0.42687	-2.77298
[truncated: 30,688 more rows]

[truncated: 8 more sheets: Fig. 2f, Fig. 3a, Fig. 3b, Fig. 3c, Fig. 3d, Fig. 3e, fig. 4a, Fig. 4b]
